# Supplementary material for: Tetra­kis(3,5-dimethyl-1H-pyrazole-κN 2)(nitrato-κ2 O,O′)cadmium(II) nitrate
Source: Acta Crystallogr Sect E Struct Rep Online. 2008 Nov 13;64(Pt 12):m1532. doi: 10.1107/S160053680803626X (PMC2959841; doi:10.1107/S160053680803626X)
Supplement: Supplementary file 1 [file e-64-m1532-sup1.cif]

##############################################################################
###                                                                        ###
###        Electronic paper (Acta Crystallographica Section E)             ###
###                                                                        ###
##############################################################################
#                                                                            #
# This CIF contains the data in a paper accepted for publication in Acta     #
# Crystallographica Section E. It conforms to the requirements of Notes      #
# for Authors for Section E, and has been peer reviewed under the auspices   #
# of the IUCr Commission on Journals.                                        #
#                                                                            #
# Full details of the Crystallographic Information File format               #
# are given in the paper "The Crystallographic Information File (CIF):       #
# a New Standard Archive File for Crystallography" by S. R. Hall, F. H.      #
# Allen and I. D. Brown [Acta Cryst. (1991), A47, 655-685].                  #
#                                                                            #
# The current version of the core CIF dictionary is obtainable from          #
# ftp://ftp.iucr.org/pub/cif_core.dic. The current version number is 2.4.    #
#                                                                            #
# Software is freely available for graphical display of the structure(s) in  #
# this CIF.  For information consult the CIF home page http://www.iucr.org/  #
# cif/home.html                                                              #
#                                                                            #
# This file may be used for bona fide research purposes within the           #
# scientific community so long as proper attribution is given to the journal # 
# article from which it was obtained.                                        #
#                                                                            #
##############################################################################
                                             
data_global
_audit_creation_method     SHELXL-97
_journal_date_recd_electronic     2008-10-30
_journal_date_accepted     2008-11-06
_journal_name_full     'Acta Crystallographica, Section E'
_journal_year     2008
_journal_volume     64
_journal_issue     12
_journal_page_first     m1532
_journal_page_last     m1532
_journal_paper_category     QM
_journal_coeditor_code     AT2668
_publ_contact_author_name     'Fang-Fang Jian'
_publ_contact_author_address
;
Microscale Science Institute
Weifang University
Weifang 261061
People's Republic of China
;
_publ_contact_author_email     ffjian2008@163.com
_publ_contact_author_fax     '0536-8785802'
_publ_contact_author_phone     '0536-8785802'
_publ_section_title
;\
Tetrakis(3,5-dimethyl-1<i>H</i>-pyrazole-\k<i>N</i>^2^)(nitrato-\k^2^<i>O</i>,\
<i>O</i>')cadmium(II) nitrate
;
loop_
    _publ_author_name
    _publ_author_footnote
    _publ_author_address
    'Su-Qing Wang' ?
;
Microscale Science Institute,
Department of Chemistry and Chemical Engineering,
Weifang University,
Weifang 261061,
People's Republic of China
;
    'Fang-Fang Jian' ?
;
Microscale Science Institute,
Weifang University,
Weifang 261061,
People's Republic of China
;
data_I
_audit_creation_method     SHELXL-97
_chemical_name_systematic
;
Tetrakis(3,5-dimethyl-1H-pyrazole-\kN^2^)(nitrato-\k^2^O,O')cadmium(II) nitrate
;
_chemical_name_common     ?
_chemical_formula_moiety     'C20 H32 Cd N9 O3 +, N1 O3 -'
_chemical_formula_sum     'C20 H32 Cd N10 O6'
_chemical_formula_iupac     '[Cd (N O3) (C5 H8 N2)4] N1 O3'
_chemical_formula_weight     620.97
_chemical_melting_point     ?
_symmetry_cell_setting     triclinic
_symmetry_space_group_name_H-M     'P -1'
_symmetry_space_group_name_Hall     '-P 1'
loop_
    _symmetry_equiv_pos_as_xyz
    'x, y, z'
    '-x, -y, -z'
_cell_length_a     9.1790(18)
_cell_length_b     11.353(2)
_cell_length_c     13.669(3)
_cell_angle_alpha     94.79(3)
_cell_angle_beta     105.61(3)
_cell_angle_gamma     90.68(3)
_cell_volume     1366.2(5)
_cell_formula_units_Z     2
_cell_measurement_reflns_used     6067
_cell_measurement_theta_min     2.27
_cell_measurement_theta_max     28.17
_cell_measurement_temperature     293(2)
_exptl_crystal_description     block
_exptl_crystal_colour     colourless
_exptl_crystal_size_max     0.25
_exptl_crystal_size_mid     0.20
_exptl_crystal_size_min     0.18
_exptl_crystal_density_diffrn     1.509
_exptl_crystal_density_meas     ?
_exptl_crystal_density_method     'not measured'
_exptl_crystal_F_000     636
_exptl_absorpt_coefficient_mu     0.852
_exptl_absorpt_correction_type     none
_exptl_absorpt_process_details     ?
_exptl_absorpt_correction_T_min     ?
_exptl_absorpt_correction_T_max     ?
_exptl_special_details
;
;
_diffrn_ambient_temperature     273(2)
_diffrn_radiation_type     MoK\a
_diffrn_radiation_wavelength     0.71073
_diffrn_radiation_source     'fine-focus sealed tube'
_diffrn_radiation_monochromator     graphite
_diffrn_measurement_device_type     'Bruker SMART CCD area-detector'
_diffrn_measurement_method     '\f and \w'
_diffrn_detector_area_resol_mean     ?
_diffrn_reflns_number     7482
_diffrn_reflns_av_R_equivalents     0.0156
_diffrn_reflns_av_sigmaI/netI     0.0257
_diffrn_reflns_theta_min     2.27
_diffrn_reflns_theta_max     25.50
_diffrn_reflns_theta_full     25.50
_diffrn_measured_fraction_theta_max     0.990
_diffrn_measured_fraction_theta_full     0.990
_diffrn_reflns_limit_h_min     -10
_diffrn_reflns_limit_h_max     11
_diffrn_reflns_limit_k_min     -13
_diffrn_reflns_limit_k_max     13
_diffrn_reflns_limit_l_min     -16
_diffrn_reflns_limit_l_max     11
_diffrn_standards_number     ?
_diffrn_standards_interval_count     ?
_diffrn_standards_interval_time     ?
_diffrn_standards_decay_%     ?
_refine_special_details
;
Refinement of <i>F</i>^2^ against ALL reflections. The weighted <i>R</i>-factor
<i>wR</i> and goodness of fit <i>S</i> are based on <i>F</i>^2^, conventional
<i>R</i>-factors <i>R</i> are based on <i>F</i>, with <i>F</i> set to zero for
negative <i>F</i>^2^. The threshold expression of <i>F</i>^2^ >
\s(<i>F</i>^2^) is used only for calculating <i>R</i>-factors(gt) <i>etc</i>.
and is not relevant to the choice of reflections for refinement.
<i>R</i>-factors based on <i>F</i>^2^ are statistically about twice as large
as those based on <i>F</i>, and <i>R</i>- factors based on ALL data will be
even larger.
;
_reflns_number_total     5035
_reflns_number_gt     4677
_reflns_threshold_expression     I>2\s(I)
_refine_ls_structure_factor_coef     Fsqd
_refine_ls_matrix_type     full
_refine_ls_R_factor_all     0.0493
_refine_ls_R_factor_gt     0.0465
_refine_ls_wR_factor_gt     0.1331
_refine_ls_wR_factor_ref     0.1368
_refine_ls_goodness_of_fit_ref     1.063
_refine_ls_restrained_S_all     1.073
_refine_ls_number_reflns     5035
_refine_ls_number_parameters     319
_refine_ls_number_restraints     1
_refine_ls_hydrogen_treatment     constr
_refine_ls_weighting_scheme     calc
_refine_ls_weighting_details
         'calc w=1/[\s^2^(Fo^2^)+(0.0885P)^2^+1.8569P] where P=(Fo^2^+2Fc^2^)/3'
_atom_sites_solution_hydrogens     geom
_atom_sites_solution_primary     direct
_atom_sites_solution_secondary     difmap
_refine_ls_shift/su_max     0.000
_refine_ls_shift/su_mean     0.000
_refine_diff_density_max     1.657
_refine_diff_density_min     -0.868
_refine_ls_extinction_method     none
_refine_ls_extinction_coef     ?
loop_
    _atom_type_symbol
    _atom_type_description
    _atom_type_scat_dispersion_real
    _atom_type_scat_dispersion_imag
    _atom_type_scat_source
    'C' 'C' 0.0033 0.0016
                         'International Tables Vol C Tables 4.2.6.8 and 6.1.1.4'
    'H' 'H' 0.0000 0.0000
                         'International Tables Vol C Tables 4.2.6.8 and 6.1.1.4'
    'Cd' 'Cd' -0.8075 1.2024
                         'International Tables Vol C Tables 4.2.6.8 and 6.1.1.4'
    'N' 'N' 0.0061 0.0033
                         'International Tables Vol C Tables 4.2.6.8 and 6.1.1.4'
    'O' 'O' 0.0106 0.0060
                         'International Tables Vol C Tables 4.2.6.8 and 6.1.1.4'
_computing_data_collection     'SMART (Bruker, 1997)'
_computing_cell_refinement     'SAINT (Bruker, 1997)'
_computing_data_reduction     'SAINT (Bruker, 1997)'
_computing_structure_solution     'SHELXS97 (Sheldrick, 2008)'
_computing_structure_refinement     'SHELXL97 (Sheldrick, 2008)'
_computing_molecular_graphics     'SHELXTL (Sheldrick, 2008)'
_computing_publication_material     'SHELXTL (Sheldrick, 2008)'
loop_
    _atom_site_type_symbol
    _atom_site_label
    _atom_site_fract_x
    _atom_site_fract_y
    _atom_site_fract_z
    _atom_site_U_iso_or_equiv
    _atom_site_adp_type
    _atom_site_calc_flag
    _atom_site_refinement_flags
    _atom_site_occupancy
    _atom_site_disorder_assembly
    _atom_site_disorder_group
    Cd Cd1 0.13316(3) 0.80806(2) 0.33031(2) 0.03976(14) Uani d U 1 . .
    O O4 0.3597(4) 0.8966(3) 0.4877(3) 0.0559(6) Uani d U 1 . .
    O O5 0.1497(4) 0.9850(3) 0.4459(3) 0.0538(6) Uani d U 1 . .
    O O6 0.3174(5) 1.0465(4) 0.5840(3) 0.0679(9) Uani d U 1 . .
    N N2 0.2219(5) 0.6381(3) 0.2677(3) 0.0492(7) Uani d U 1 . .
    N N3 0.1348(5) 0.5493(4) 0.2059(4) 0.0600(9) Uani d U 1 . .
    H H4A 0.0377 0.5444 0.1918 0.072 Uiso calc R 1 . .
    N N4 -0.2135(4) 0.7666(4) 0.1863(3) 0.0497(7) Uani d U 1 . .
    H H5A -0.2040 0.6919 0.1909 0.060 Uiso calc R 1 . .
    N N5 -0.1073(4) 0.8506(3) 0.2393(3) 0.0451(6) Uani d U 1 . .
    N N6 -0.0798(5) 0.7578(3) 0.4743(3) 0.0491(7) Uani d U 1 . .
    H H7A -0.1426 0.8045 0.4397 0.059 Uiso calc R 1 . .
    N N7 0.0527(5) 0.7270(3) 0.4544(3) 0.0495(6) Uani d U 1 . .
    N N8 0.2600(4) 0.9168(3) 0.2410(3) 0.0461(6) Uani d U 1 . .
    N N9 0.3644(4) 1.0038(3) 0.2868(3) 0.0448(7) Uani d U 1 . .
    H H10A 0.4081 1.0120 0.3512 0.054 Uiso calc R 1 . .
    N N10 0.2779(4) 0.9758(3) 0.5082(3) 0.0464(7) Uani d U 1 . .
    C C1 0.1461(12) 0.3654(6) 0.0977(7) 0.112(3) Uani d U 1 . .
    H H1A 0.2229 0.3187 0.0796 0.167 Uiso calc R 1 . .
    H H1B 0.0800 0.3925 0.0373 0.167 Uiso calc R 1 . .
    H H1C 0.0887 0.3183 0.1303 0.167 Uiso calc R 1 . .
    C C2 0.2191(8) 0.4702(5) 0.1697(5) 0.0705(13) Uani d U 1 . .
    C C3 0.3657(8) 0.5085(5) 0.2081(5) 0.0731(14) Uani d U 1 . .
    H H3A 0.4503 0.4715 0.1967 0.088 Uiso calc R 1 . .
    C C4 0.3647(6) 0.6135(4) 0.2678(4) 0.0526(9) Uani d U 1 . .
    C C5 0.4955(6) 0.6919(6) 0.3272(5) 0.0731(16) Uani d U 1 . .
    H H5B 0.4594 0.7572 0.3622 0.110 Uiso calc R 1 . .
    H H5C 0.5480 0.7210 0.2816 0.110 Uiso calc R 1 . .
    H H5D 0.5632 0.6478 0.3760 0.110 Uiso calc R 1 . .
    C C6 -0.4658(7) 0.7409(7) 0.0621(6) 0.0848(19) Uani d U 1 . .
    H H6A -0.5406 0.7909 0.0249 0.127 Uiso calc R 1 . .
    H H6B -0.5090 0.6967 0.1050 0.127 Uiso calc R 1 . .
    H H6C -0.4327 0.6872 0.0151 0.127 Uiso calc R 1 . .
    C C7 -0.3346(5) 0.8148(5) 0.1261(4) 0.0537(9) Uani d U 1 . .
    C C8 -0.3053(6) 0.9339(5) 0.1395(4) 0.0543(9) Uani d U 1 . .
    H H8A -0.3682 0.9912 0.1079 0.065 Uiso calc R 1 . .
    C C9 -0.1645(5) 0.9538(4) 0.2091(3) 0.0464(8) Uani d U 1 . .
    C C10 -0.0833(7) 1.0697(5) 0.2516(5) 0.0689(14) Uani d U 1 . .
    H H10B 0.0128 1.0559 0.2979 0.103 Uiso calc R 1 . .
    H H10C -0.1429 1.1160 0.2873 0.103 Uiso calc R 1 . .
    H H10D -0.0676 1.1116 0.1969 0.103 Uiso calc R 1 . .
    C C11 -0.2363(8) 0.7287(5) 0.5941(5) 0.0694(13) Uani d U 1 . .
    H H11A -0.3011 0.7812 0.5520 0.104 Uiso calc R 1 . .
    H H11B -0.2042 0.7641 0.6630 0.104 Uiso calc R 1 . .
    H H11C -0.2906 0.6553 0.5920 0.104 Uiso calc R 1 . .
    C C12 -0.1004(6) 0.7059(4) 0.5551(3) 0.0509(8) Uani d U 1 . .
    C C13 0.0213(7) 0.6372(4) 0.5865(4) 0.0572(9) Uani d U 1 . .
    H H13A 0.0383 0.5892 0.6401 0.069 Uiso calc R 1 . .
    C C14 0.1155(6) 0.6525(4) 0.5233(3) 0.0475(7) Uani d U 1 . .
    C C15 0.2634(6) 0.5992(5) 0.5268(5) 0.0657(12) Uani d U 1 . .
    H H15A 0.3006 0.6251 0.4726 0.099 Uiso calc R 1 . .
    H H15B 0.2510 0.5145 0.5189 0.099 Uiso calc R 1 . .
    H H15C 0.3345 0.6234 0.5912 0.099 Uiso calc R 1 . .
    C C16 0.1073(7) 0.8553(6) 0.0647(4) 0.0666(14) Uani d U 1 . .
    H H16A 0.0727 0.7937 0.0979 0.100 Uiso calc R 1 . .
    H H16B 0.1547 0.8208 0.0150 0.100 Uiso calc R 1 . .
    H H16C 0.0228 0.8998 0.0314 0.100 Uiso calc R 1 . .
    C C17 0.2195(5) 0.9358(4) 0.1424(3) 0.0462(8) Uani d U 1 . .
    C C18 0.2983(6) 1.0353(4) 0.1273(4) 0.0528(9) Uani d U 1 . .
    H H18A 0.2891 1.0679 0.0658 0.063 Uiso calc R 1 . .
    C C19 0.3919(5) 1.0756(4) 0.2202(4) 0.0459(8) Uani d U 1 . .
    C C20 0.5065(7) 1.1759(5) 0.2532(5) 0.0652(13) Uani d U 1 . .
    H H20A 0.5515 1.1781 0.3254 0.098 Uiso calc R 1 . .
    H H20B 0.4578 1.2490 0.2373 0.098 Uiso calc R 1 . .
    H H20C 0.5835 1.1650 0.2180 0.098 Uiso calc R 1 . .
    N N1 0.7643(6) 0.4506(5) 0.1574(5) 0.0806(16) Uani d U 1 . .
    O O1 0.8224(7) 0.5308(6) 0.2225(5) 0.1116(18) Uiso d U 1 . .
    O O2 0.7028(11) 0.3695(9) 0.1665(7) 0.164(3) Uiso d U 1 . .
    O O3 0.7830(17) 0.4749(13) 0.0795(12) 0.247(6) Uiso d U 1 . .
loop_
    _atom_site_aniso_label
    _atom_site_aniso_U_11
    _atom_site_aniso_U_22
    _atom_site_aniso_U_33
    _atom_site_aniso_U_12
    _atom_site_aniso_U_13
    _atom_site_aniso_U_23
    Cd1 0.0405(2) 0.0371(2) 0.0402(2) -0.00263(12) 0.00835(13) 0.00418(12)
    O4 0.0536(12) 0.0644(18) 0.0442(11) 0.0005(9) 0.0059(9) -0.0028(10)
    O5 0.0618(15) 0.0429(11) 0.0496(14) 0.0006(11) 0.0051(9) -0.0030(9)
    O6 0.079(2) 0.068(2) 0.0463(17) -0.0047(17) 0.0045(13) -0.0119(13)
    N2 0.0505(12) 0.0401(10) 0.0565(19) -0.0024(10) 0.0156(13) -0.0010(10)
    N3 0.0675(15) 0.0397(16) 0.070(3) -0.0119(14) 0.0175(19) -0.0051(14)
    N4 0.0429(13) 0.0510(12) 0.051(2) -0.0062(11) 0.0065(11) 0.0048(14)
    N5 0.0432(9) 0.0431(12) 0.0471(15) -0.0030(8) 0.0076(8) 0.0091(11)
    N6 0.0595(18) 0.0430(19) 0.0497(19) 0.0036(14) 0.0214(15) 0.0103(13)
    N7 0.0581(15) 0.0460(15) 0.0482(16) 0.0079(11) 0.0175(12) 0.0144(12)
    N8 0.0434(14) 0.0460(14) 0.0456(10) -0.0075(11) 0.0050(10) 0.0097(11)
    N9 0.0458(18) 0.0451(18) 0.0430(12) -0.0069(11) 0.0113(12) 0.0045(12)
    N10 0.0557(16) 0.0430(17) 0.0392(15) -0.0088(11) 0.0116(10) 0.0023(9)
    C1 0.148(6) 0.059(4) 0.116(6) -0.019(4) 0.031(5) -0.038(3)
    C2 0.093(2) 0.044(2) 0.072(3) -0.0035(19) 0.022(3) -0.0101(18)
    C3 0.0842(19) 0.053(3) 0.088(4) 0.004(2) 0.040(3) -0.012(2)
    C4 0.0555(13) 0.045(2) 0.059(3) 0.0029(12) 0.0205(19) 0.0004(15)
    C5 0.0479(17) 0.077(3) 0.086(4) 0.002(2) 0.010(3) -0.013(3)
    C6 0.054(3) 0.100(3) 0.082(4) -0.009(2) -0.010(2) -0.004(3)
    C7 0.0426(17) 0.0707(17) 0.045(2) 0.0005(13) 0.0080(12) 0.0024(18)
    C8 0.0503(19) 0.0663(15) 0.045(2) 0.0131(14) 0.0091(14) 0.0079(18)
    C9 0.0482(17) 0.0466(11) 0.045(2) 0.0081(10) 0.0124(13) 0.0054(15)
    C10 0.071(3) 0.0418(14) 0.085(4) 0.0075(18) 0.006(3) 0.005(2)
    C11 0.089(3) 0.066(3) 0.064(3) -0.009(2) 0.043(3) 0.000(2)
    C12 0.074(2) 0.039(2) 0.043(2) -0.0074(16) 0.0224(17) -0.0003(14)
    C13 0.081(3) 0.046(2) 0.044(2) -0.0043(18) 0.0141(18) 0.0110(15)
    C14 0.0612(19) 0.033(2) 0.044(2) -0.0021(14) 0.0061(15) 0.0065(13)
    C15 0.061(2) 0.051(3) 0.078(4) 0.0071(19) 0.003(2) 0.016(2)
    C16 0.067(3) 0.080(3) 0.0456(19) -0.015(2) 0.0061(19) -0.002(2)
    C17 0.047(2) 0.053(2) 0.0399(11) -0.0012(14) 0.0138(13) 0.0033(13)
    C18 0.060(3) 0.057(2) 0.0459(14) -0.0009(16) 0.0198(16) 0.0114(15)
    C19 0.047(2) 0.0426(19) 0.0525(16) -0.0011(13) 0.0213(15) 0.0070(14)
    C20 0.071(3) 0.055(3) 0.076(3) -0.0182(19) 0.032(2) 0.003(2)
    N1 0.074(3) 0.075(3) 0.085(4) -0.042(3) 0.008(3) 0.012(3)
_geom_special_details
;
All e.s.d.'s (except the e.s.d. in the dihedral angle between two l.s. planes)
are estimated using the full covariance matrix. The cell e.s.d.'s are taken
into account individually in the estimation of e.s.d.'s in distances, angles
and torsion angles; correlations between e.s.d.'s in cell parameters are only
used when they are defined by crystal symmetry. An approximate (isotropic)
treatment of cell e.s.d.'s is used for estimating e.s.d.'s involving l.s.
planes.
;
loop_
    _geom_bond_atom_site_label_1
    _geom_bond_atom_site_label_2
    _geom_bond_site_symmetry_2
    _geom_bond_distance
    _geom_bond_publ_flag
    Cd1 N7 . 2.278(4) ?
    Cd1 N2 . 2.293(4) ?
    Cd1 N5 . 2.303(4) ?
    Cd1 N8 . 2.314(4) ?
    Cd1 O5 . 2.427(3) ?
    Cd1 O4 . 2.673(3) ?
    O4 N10 . 1.240(5) ?
    O5 N10 . 1.264(5) ?
    O6 N10 . 1.225(5) ?
    N2 C4 . 1.343(6) ?
    N2 N3 . 1.358(6) ?
    N3 C2 . 1.341(8) ?
    N3 H4A . 0.8600 ?
    N4 C7 . 1.346(6) ?
    N4 N5 . 1.365(5) ?
    N4 H5A . 0.8600 ?
    N5 C9 . 1.341(6) ?
    N6 C12 . 1.350(6) ?
    N6 N7 . 1.359(6) ?
    N6 H7A . 0.8600 ?
    N7 C14 . 1.337(6) ?
    N8 C17 . 1.335(6) ?
    N8 N9 . 1.356(5) ?
    N9 C19 . 1.342(6) ?
    N9 H10A . 0.8600 ?
    C1 C2 . 1.505(8) ?
    C1 H1A . 0.9600 ?
    C1 H1B . 0.9600 ?
    C1 H1C . 0.9600 ?
    C2 C3 . 1.357(9) ?
    C3 C4 . 1.389(7) ?
    C3 H3A . 0.9300 ?
    C4 C5 . 1.490(7) ?
    C5 H5B . 0.9600 ?
    C5 H5C . 0.9600 ?
    C5 H5D . 0.9600 ?
    C6 C7 . 1.486(7) ?
    C6 H6A . 0.9600 ?
    C6 H6B . 0.9600 ?
    C6 H6C . 0.9600 ?
    C7 C8 . 1.362(7) ?
    C8 C9 . 1.386(7) ?
    C8 H8A . 0.9300 ?
    C9 C10 . 1.497(7) ?
    C10 H10B . 0.9600 ?
    C10 H10C . 0.9600 ?
    C10 H10D . 0.9600 ?
    C11 C12 . 1.500(7) ?
    C11 H11A . 0.9600 ?
    C11 H11B . 0.9600 ?
    C11 H11C . 0.9600 ?
    C12 C13 . 1.363(8) ?
    C13 C14 . 1.396(7) ?
    C13 H13A . 0.9300 ?
    C14 C15 . 1.483(7) ?
    C15 H15A . 0.9600 ?
    C15 H15B . 0.9600 ?
    C15 H15C . 0.9600 ?
    C16 C17 . 1.500(7) ?
    C16 H16A . 0.9600 ?
    C16 H16B . 0.9600 ?
    C16 H16C . 0.9600 ?
    C17 C18 . 1.393(7) ?
    C18 C19 . 1.366(7) ?
    C18 H18A . 0.9300 ?
    C19 C20 . 1.495(7) ?
    C20 H20A . 0.9600 ?
    C20 H20B . 0.9600 ?
    C20 H20C . 0.9600 ?
    N1 O2 . 1.108(10) ?
    N1 O3 . 1.176(15) ?
    N1 O1 . 1.226(8) ?
loop_
    _geom_angle_atom_site_label_1
    _geom_angle_atom_site_label_2
    _geom_angle_atom_site_label_3
    _geom_angle_site_symmetry_1
    _geom_angle_site_symmetry_3
    _geom_angle
    _geom_angle_publ_flag
    N7 Cd1 N2 . . 96.81(14) ?
    N7 Cd1 N5 . . 93.80(14) ?
    N2 Cd1 N5 . . 113.69(15) ?
    N7 Cd1 N8 . . 164.83(15) ?
    N2 Cd1 N8 . . 89.43(14) ?
    N5 Cd1 N8 . . 96.33(13) ?
    N7 Cd1 O5 . . 81.49(13) ?
    N2 Cd1 O5 . . 154.81(14) ?
    N5 Cd1 O5 . . 91.50(13) ?
    N8 Cd1 O5 . . 86.98(13) ?
    N7 Cd1 O4 . . 83.20(13) ?
    N2 Cd1 O4 . . 105.38(13) ?
    N5 Cd1 O4 . . 140.88(12) ?
    N8 Cd1 O4 . . 81.82(12) ?
    O5 Cd1 O4 . . 49.43(12) ?
    N10 O4 Cd1 . . 90.4(2) ?
    N10 O5 Cd1 . . 101.7(3) ?
    C4 N2 N3 . . 105.2(4) ?
    C4 N2 Cd1 . . 128.6(3) ?
    N3 N2 Cd1 . . 125.3(3) ?
    C2 N3 N2 . . 111.5(5) ?
    C2 N3 H4A . . 124.2 ?
    N2 N3 H4A . . 124.2 ?
    C7 N4 N5 . . 112.0(4) ?
    C7 N4 H5A . . 124.0 ?
    N5 N4 H5A . . 124.0 ?
    C9 N5 N4 . . 104.9(4) ?
    C9 N5 Cd1 . . 130.1(3) ?
    N4 N5 Cd1 . . 123.7(3) ?
    C12 N6 N7 . . 111.5(4) ?
    C12 N6 H7A . . 124.2 ?
    N7 N6 H7A . . 124.2 ?
    C14 N7 N6 . . 105.9(4) ?
    C14 N7 Cd1 . . 132.7(3) ?
    N6 N7 Cd1 . . 121.3(3) ?
    C17 N8 N9 . . 105.2(4) ?
    C17 N8 Cd1 . . 129.0(3) ?
    N9 N8 Cd1 . . 122.8(3) ?
    C19 N9 N8 . . 112.3(4) ?
    C19 N9 H10A . . 123.9 ?
    N8 N9 H10A . . 123.9 ?
    O6 N10 O4 . . 123.0(4) ?
    O6 N10 O5 . . 119.2(4) ?
    O4 N10 O5 . . 117.8(4) ?
    C2 C1 H1A . . 109.5 ?
    C2 C1 H1B . . 109.5 ?
    H1A C1 H1B . . 109.5 ?
    C2 C1 H1C . . 109.5 ?
    H1A C1 H1C . . 109.5 ?
    H1B C1 H1C . . 109.5 ?
    N3 C2 C3 . . 106.9(5) ?
    N3 C2 C1 . . 120.8(6) ?
    C3 C2 C1 . . 132.3(6) ?
    C2 C3 C4 . . 106.6(5) ?
    C2 C3 H3A . . 126.7 ?
    C4 C3 H3A . . 126.7 ?
    N2 C4 C3 . . 109.8(5) ?
    N2 C4 C5 . . 121.6(4) ?
    C3 C4 C5 . . 128.7(5) ?
    C4 C5 H5B . . 109.5 ?
    C4 C5 H5C . . 109.5 ?
    H5B C5 H5C . . 109.5 ?
    C4 C5 H5D . . 109.5 ?
    H5B C5 H5D . . 109.5 ?
    H5C C5 H5D . . 109.5 ?
    C7 C6 H6A . . 109.5 ?
    C7 C6 H6B . . 109.5 ?
    H6A C6 H6B . . 109.5 ?
    C7 C6 H6C . . 109.5 ?
    H6A C6 H6C . . 109.5 ?
    H6B C6 H6C . . 109.5 ?
    N4 C7 C8 . . 105.9(4) ?
    N4 C7 C6 . . 121.7(5) ?
    C8 C7 C6 . . 132.3(5) ?
    C7 C8 C9 . . 107.4(4) ?
    C7 C8 H8A . . 126.3 ?
    C9 C8 H8A . . 126.3 ?
    N5 C9 C8 . . 109.8(4) ?
    N5 C9 C10 . . 122.0(4) ?
    C8 C9 C10 . . 128.2(4) ?
    C9 C10 H10B . . 109.5 ?
    C9 C10 H10C . . 109.5 ?
    H10B C10 H10C . . 109.5 ?
    C9 C10 H10D . . 109.5 ?
    H10B C10 H10D . . 109.5 ?
    H10C C10 H10D . . 109.5 ?
    C12 C11 H11A . . 109.5 ?
    C12 C11 H11B . . 109.5 ?
    H11A C11 H11B . . 109.5 ?
    C12 C11 H11C . . 109.5 ?
    H11A C11 H11C . . 109.5 ?
    H11B C11 H11C . . 109.5 ?
    N6 C12 C13 . . 106.1(4) ?
    N6 C12 C11 . . 121.7(5) ?
    C13 C12 C11 . . 132.2(5) ?
    C12 C13 C14 . . 107.2(4) ?
    C12 C13 H13A . . 126.4 ?
    C14 C13 H13A . . 126.4 ?
    N7 C14 C13 . . 109.2(4) ?
    N7 C14 C15 . . 122.2(5) ?
    C13 C14 C15 . . 128.6(5) ?
    C14 C15 H15A . . 109.5 ?
    C14 C15 H15B . . 109.5 ?
    H15A C15 H15B . . 109.5 ?
    C14 C15 H15C . . 109.5 ?
    H15A C15 H15C . . 109.5 ?
    H15B C15 H15C . . 109.5 ?
    C17 C16 H16A . . 109.5 ?
    C17 C16 H16B . . 109.5 ?
    H16A C16 H16B . . 109.5 ?
    C17 C16 H16C . . 109.5 ?
    H16A C16 H16C . . 109.5 ?
    H16B C16 H16C . . 109.5 ?
    N8 C17 C18 . . 109.8(4) ?
    N8 C17 C16 . . 121.7(4) ?
    C18 C17 C16 . . 128.5(4) ?
    C19 C18 C17 . . 106.8(4) ?
    C19 C18 H18A . . 126.6 ?
    C17 C18 H18A . . 126.6 ?
    N9 C19 C18 . . 105.9(4) ?
    N9 C19 C20 . . 121.6(5) ?
    C18 C19 C20 . . 132.5(5) ?
    C19 C20 H20A . . 109.5 ?
    C19 C20 H20B . . 109.5 ?
    H20A C20 H20B . . 109.5 ?
    C19 C20 H20C . . 109.5 ?
    H20A C20 H20C . . 109.5 ?
    H20B C20 H20C . . 109.5 ?
    O2 N1 O3 . . 124.1(11) ?
    O2 N1 O1 . . 128.2(8) ?
    O3 N1 O1 . . 107.6(9) ?
loop_
    _geom_hbond_atom_site_label_D
    _geom_hbond_atom_site_label_H
    _geom_hbond_atom_site_label_A
    _geom_hbond_site_symmetry_A
    _geom_hbond_distance_DH
    _geom_hbond_distance_HA
    _geom_hbond_distance_DA
    _geom_hbond_angle_DHA
    N3 H4A O1 1_455 0.86 2.13 2.943(8) 156.6
    N3 H4A O3 1_455 0.86 2.50 3.289(16) 152.2
    N4 H5A O1 1_455 0.86 1.92 2.771(8) 171.4
    N6 H7A O6 2_576 0.86 2.33 3.131(6) 155.7
    N9 H10A O4 . 0.86 2.50 3.106(5) 128.4
    C5 H5B O4 . 0.96 2.59 3.530(7) 166.1
    C10 H10B O5 . 0.96 2.29 3.157(7) 149.7
    C13 H13A O1 2_666 0.93 2.49 3.375(8) 159.4
