# Supplementary material for: Tetra­kis(3,5-dimethyl-1H-pyrazole-κN 2)(nitrato-κ2 O,O′)cadmium(II) nitrate
Source: Acta Crystallogr Sect E Struct Rep Online. 2008 Nov 13;64(Pt 12):m1532. doi: 10.1107/S160053680803626X (PMC2959841; doi:10.1107/S160053680803626X)
Supplement: Supplementary file 2 [file e-64-m1532-Isup2.hkl]

# 
# h,k,l, Fc-squared, Fo-squared, sigma(Fo-squared) and status flag 
# 
data_I
_shelx_title ' WF0885 in  P-1' 
_shelx_refln_list_code          4 
_shelx_F_calc_maximum      189.33 
_exptl_crystal_F_000       635.85 
_reflns_d_resolution_high  0.8255 
 
loop_ 
 _symmetry_equiv_pos_as_xyz 
 'x, y, z' 
 '-x, -y, -z' 
 
_cell_length_a     9.1790 
_cell_length_b    11.3530 
_cell_length_c    13.6690 
_cell_angle_alpha  94.790 
_cell_angle_beta  105.610 
_cell_angle_gamma  90.680 
 
_shelx_F_squared_multiplier     1.000 
 
loop_ 
 _refln_index_h 
 _refln_index_k 
 _refln_index_l 
 _refln_F_squared_calc 
 _refln_F_squared_meas 
 _refln_F_squared_sigma 
 _refln_observed_status 
   1   0   0     7460.44     7366.34    154.58 o 
   2   0   0     9499.13     9429.61    195.34 o 
   3   0   0     5157.22     5513.20    115.77 o 
   4   0   0     4389.91     5232.47    111.10 o 
   5   0   0     2103.38     2127.96     35.04 o 
   6   0   0      144.38      221.74      6.32 o 
   7   0   0      330.55      294.16     18.85 o 
   8   0   0     1141.97     1181.98     32.43 o 
   9   0   0       65.74       66.71      6.52 o 
  10   0   0       45.83       41.10      5.98 o 
 -10   1   0      175.11      151.05      9.91 o 
  -9   1   0      610.42      573.97     19.83 o 
  -8   1   0       74.17       60.57      4.10 o 
  -7   1   0      957.57      975.72     28.09 o 
  -6   1   0     1593.45     1419.44     25.09 o 
  -5   1   0       48.65       56.66      2.94 o 
  -4   1   0     1886.55     1548.72     25.79 o 
  -3   1   0      457.30      596.05     14.82 o 
  -2   1   0     5135.57     6065.36    126.12 o 
  -1   1   0     4315.58     4478.68     95.20 o 
   1   1   0     2462.61     2998.93     63.14 o 
   2   1   0     4274.53     4645.06     97.52 o 
   3   1   0     2627.04     2745.88     59.65 o 
   4   1   0     2090.56     1921.93     43.79 o 
   5   1   0     4081.20     4354.85     94.63 o 
   6   1   0      522.45      615.58     12.63 o 
   7   1   0        0.18       -1.28      1.78 o 
   8   1   0      437.73      410.28     15.59 o 
   9   1   0      517.61      528.07     19.42 o 
  10   1   0      124.14      141.44      9.81 o 
  -9   2   0      510.40      523.21     13.08 o 
  -8   2   0      396.45      406.63     12.64 o 
  -7   2   0        2.42        3.14      1.29 o 
  -6   2   0      553.92      569.97      9.62 o 
  -5   2   0     2973.14     2869.74     57.72 o 
  -4   2   0     2567.42     2257.87     29.19 o 
  -3   2   0      702.50     1188.83     17.67 o 
  -2   2   0    24690.89    23432.65    760.85 o 
  -1   2   0     2629.83     2776.47    132.82 o 
   0   2   0        4.63        6.72      0.77 o 
   1   2   0     2260.52     2882.32     61.09 o 
   2   2   0       88.23      129.92      4.91 o 
   3   2   0    10238.06    11108.64    230.83 o 
   4   2   0        7.19        9.17      2.12 o 
   5   2   0       41.41       67.01      4.84 o 
   6   2   0      737.84      718.50     21.14 o 
   7   2   0      458.49      493.59     17.04 o 
   8   2   0       70.02       48.53      5.65 o 
   9   2   0       10.92        6.62      3.36 o 
  10   2   0       88.59       83.94      8.00 o 
  -9   3   0       51.63       57.77      6.32 o 
  -8   3   0       20.88       23.47      2.92 o 
  -7   3   0      169.65      170.95      6.05 o 
  -6   3   0      848.85      929.11     14.08 o 
  -5   3   0      335.74      211.79      4.59 o 
  -4   3   0     2507.28     2488.72     31.99 o 
  -3   3   0     8904.18     7513.55     92.14 o 
  -2   3   0      126.30      135.88      5.40 o 
  -1   3   0     7768.48     6848.83    172.52 o 
   0   3   0      717.97      598.55     10.06 o 
   1   3   0       35.38        7.73      2.13 o 
   2   3   0      350.87      533.39      9.86 o 
   3   3   0     1213.42     1072.13     26.11 o 
   4   3   0     3255.57     3684.53     80.75 o 
   5   3   0     2669.87     2698.67     61.63 o 
   6   3   0      199.38      196.25      9.41 o 
   7   3   0      672.74      661.07     21.10 o 
   8   3   0     1274.15     1360.52     37.20 o 
   9   3   0      175.40      184.52     10.92 o 
  10   3   0        0.39       -2.62      2.72 o 
 -10   4   0       67.97       79.48      8.17 o 
  -9   4   0      154.42      158.18      9.98 o 
  -8   4   0      121.28      137.14      9.07 o 
  -7   4   0       78.88       85.47      4.51 o 
  -6   4   0     1420.31     1366.11     19.39 o 
  -5   4   0     1752.55     2098.91     27.78 o 
  -4   4   0      132.47       83.41      9.48 o 
  -3   4   0      215.22      275.89      5.56 o 
  -2   4   0     1236.84      976.58     24.92 o 
  -1   4   0     3879.80     3248.12     40.27 o 
   0   4   0     1234.92     1183.48     15.49 o 
   1   4   0     3327.61     3633.83     45.27 o 
   2   4   0     3526.34     2887.19     32.28 o 
   3   4   0     3244.47     3543.96     54.41 o 
   4   4   0      117.62       78.54      3.63 o 
   5   4   0     2185.33     2369.74     55.35 o 
   6   4   0     2174.96     2177.52     52.49 o 
   7   4   0      141.20      138.05      8.64 o 
   8   4   0      303.15      272.10     13.21 o 
   9   4   0      400.64      466.77     18.75 o 
  10   4   0      223.98      237.88      6.94 o 
 -10   5   0       27.45       27.15      6.02 o 
  -9   5   0       42.46       35.86      5.91 o 
  -8   5   0      336.17      374.86     15.90 o 
  -7   5   0      951.52      979.92     29.61 o 
  -6   5   0       96.57      113.21      7.63 o 
  -5   5   0      923.54     1011.07     14.52 o 
  -4   5   0     2459.14     2604.50     33.46 o 
  -3   5   0     1057.69     1232.62     38.24 o 
  -2   5   0      298.80      131.74      2.82 o 
  -1   5   0     5220.55     5407.79     66.61 o 
   0   5   0     3431.09     3070.16     38.50 o 
   1   5   0        4.13        8.35      0.85 o 
   2   5   0      211.01      253.83      3.84 o 
   3   5   0     1833.47     1519.75     21.76 o 
   4   5   0     1882.69     1728.40     21.39 o 
   5   5   0      117.86      129.39      3.89 o 
   6   5   0      550.15      565.33     18.92 o 
   7   5   0      605.95      575.12     10.75 o 
   8   5   0      419.04      420.09      8.99 o 
   9   5   0       23.69       28.67      3.44 o 
  -9   6   0       64.21       82.26      8.40 o 
  -8   6   0      111.72       94.26      8.40 o 
  -7   6   0      951.73      922.92     28.93 o 
  -6   6   0     1421.80     1528.04     41.74 o 
  -5   6   0        1.81        5.78      2.82 o 
  -4   6   0      377.71      356.51      6.19 o 
  -3   6   0     2366.44     2546.60     98.59 o 
  -2   6   0     2492.70     3121.96     48.16 o 
  -1   6   0      189.93      183.84      3.60 o 
   0   6   0      992.26     1194.19     16.13 o 
   1   6   0     2595.72     2832.90     36.17 o 
   2   6   0     2914.07     3059.51     39.20 o 
   3   6   0      199.70      287.14      5.43 o 
   4   6   0     2525.07     2716.57     32.04 o 
   5   6   0     1089.08     1077.12     15.22 o 
   6   6   0       41.19       59.51      3.57 o 
   7   6   0        4.26       15.88      2.66 o 
   8   6   0      371.60      409.63     10.58 o 
   9   6   0      297.90      283.77      8.94 o 
  -9   7   0      184.00      188.96     12.40 o 
  -8   7   0      119.38       96.38      8.84 o 
  -7   7   0        5.09        4.81      4.54 o 
  -6   7   0      402.35      372.85     15.63 o 
  -5   7   0      276.90      261.71     12.00 o 
  -4   7   0      861.27      814.79     15.25 o 
  -3   7   0      177.81      135.16      7.17 o 
  -2   7   0     1328.82     1245.90     23.33 o 
  -1   7   0     1016.78      957.91     13.41 o 
   0   7   0     1636.21     1898.60     24.94 o 
   1   7   0       33.45       15.89      1.30 o 
   2   7   0     4904.17     5082.24     63.90 o 
   3   7   0     1160.76     1277.91     22.67 o 
   4   7   0        7.79       12.07      1.59 o 
   5   7   0      276.54      230.21      5.56 o 
   6   7   0      911.92      963.55     17.29 o 
   7   7   0      448.62      510.79     11.80 o 
   8   7   0        3.38        0.48      1.93 o 
   9   7   0       88.86      103.27      5.64 o 
  -8   8   0      163.37      197.90     12.70 o 
  -7   8   0      538.81      574.31     21.91 o 
  -6   8   0      297.51      282.45     13.88 o 
  -5   8   0       94.06       92.75      7.73 o 
  -4   8   0      746.46      704.73     22.52 o 
  -3   8   0     1557.45     1476.58     25.57 o 
  -2   8   0      143.94      154.82      8.69 o 
  -1   8   0       80.90       64.83      2.23 o 
   0   8   0     1091.93     1018.03     14.54 o 
   1   8   0     1145.14     1239.19     17.50 o 
   2   8   0       11.92       13.67      1.98 o 
   3   8   0      653.76      719.53     14.73 o 
   4   8   0      490.47      488.44     11.75 o 
   5   8   0      770.68      763.89     12.24 o 
   6   8   0        1.29        0.06      2.89 o 
   7   8   0      220.62      232.57      8.23 o 
   8   8   0      165.08      180.59      7.14 o 
  -8   9   0       10.85       14.55      5.68 o 
  -7   9   0       66.39       72.59      8.10 o 
  -6   9   0      313.37      355.54     16.06 o 
  -5   9   0      107.91      110.39      8.57 o 
  -4   9   0       47.00       45.40      5.58 o 
  -3   9   0      153.91      151.36     10.79 o 
  -2   9   0     1172.40     1196.29     21.57 o 
  -1   9   0      685.26      623.56     12.75 o 
   0   9   0      211.79      178.85      4.83 o 
   1   9   0      836.80      800.56     15.09 o 
   2   9   0     1285.62     1313.23     28.06 o 
   3   9   0      257.64      299.00      8.37 o 
   4   9   0       74.17       94.07      4.91 o 
   5   9   0      563.63      618.95     16.57 o 
   6   9   0      356.88      351.17     15.32 o 
   7   9   0       23.79       25.91      3.25 o 
  -7  10   0       41.47       45.06      7.12 o 
  -6  10   0       12.89       14.15      4.94 o 
  -5  10   0       88.29       76.99      7.70 o 
  -4  10   0      380.98      375.23     15.69 o 
  -3  10   0        2.05        0.54      2.92 o 
  -2  10   0      192.04      161.00      5.74 o 
  -1  10   0      215.50      170.20     10.92 o 
   0  10   0      252.44      207.90      6.40 o 
   1  10   0       47.20       42.85      4.81 o 
   2  10   0      189.91      136.32      5.88 o 
   3  10   0      304.47      309.03      8.81 o 
   4  10   0      526.69      593.76     13.92 o 
   5  10   0       10.29       12.59      2.89 o 
   6  10   0      121.46      139.06      9.54 o 
   7  10   0      189.29      204.38     12.27 o 
  -6  11   0      129.22      137.58     10.45 o 
  -5  11   0       58.75       73.46      7.76 o 
  -4  11   0      179.01      169.44     10.52 o 
  -3  11   0      462.12      470.90     17.64 o 
  -2  11   0       67.89       73.28      4.40 o 
  -1  11   0        0.16        1.35      1.92 o 
   0  11   0      773.49      820.43     23.46 o 
   1  11   0      759.94      729.36     22.01 o 
   2  11   0       47.10       23.46      4.54 o 
   3  11   0       24.55       25.07      4.23 o 
   4  11   0      239.87      227.91     10.06 o 
   5  11   0      248.92      266.33      9.27 o 
   6  11   0       38.13       31.86      5.41 o 
  -5  12   0      168.69      161.71     11.06 o 
  -4  12   0       40.22       46.88      6.59 o 
  -3  12   0       30.19       33.37      5.41 o 
  -2  12   0      417.96      379.94     15.09 o 
  -1  12   0      750.14      841.16     24.36 o 
   0  12   0       50.25       54.27      5.51 o 
   1  12   0      148.72      175.18      9.68 o 
   2  12   0      767.80      816.90     25.24 o 
   3  12   0      324.49      319.85     14.35 o 
   4  12   0        1.23       -2.99      2.65 o 
  -3  13   0      107.54      102.53      8.27 o 
  -1  13   0      158.02      158.65      9.24 o 
   0  13   0      145.81      151.79      9.24 o 
   1  13   0       87.06       90.70      7.56 o 
   2  13   0        2.09        2.32      3.43 o 
   3  13   0      113.58      100.21      8.30 o 
  -3 -13   1      167.58      176.49     10.99 o 
  -2 -13   1      417.67      455.28     17.84 o 
  -1 -13   1       52.33       76.52      7.12 o 
   0 -13   1      155.43      132.60      8.77 o 
   2 -13   1      150.47      179.38     10.65 o 
   3 -13   1        4.26        4.94      3.90 o 
  -5 -12   1      238.98      229.18      8.77 o 
  -4 -12   1      152.65      152.83      6.80 o 
  -3 -12   1        4.54        3.97      3.60 o 
  -2 -12   1      401.47      407.42     16.00 o 
  -1 -12   1      686.40      630.59     20.60 o 
   0 -12   1      117.45      116.41      7.96 o 
   1 -12   1        6.27        3.90      2.35 o 
   2 -12   1      473.95      459.58     17.34 o 
   3 -12   1      569.85      524.60     19.46 o 
   4 -12   1      173.95      177.23     11.19 o 
   5 -12   1       14.95       12.37      4.70 o 
  -6 -11   1      140.84      133.88      9.34 o 
  -5 -11   1        8.19        8.35      2.78 o 
  -4 -11   1      336.73      368.95     10.63 o 
  -3 -11   1      502.54      572.99     13.91 o 
  -2 -11   1       76.33       74.56      8.89 o 
  -1 -11   1       29.55       41.07      5.18 o 
   0 -11   1      620.65      688.83     20.60 o 
   1 -11   1      648.11      624.56     33.91 o 
   2 -11   1      306.12      253.21     11.66 o 
   3 -11   1       56.02       69.13      7.09 o 
   4 -11   1      677.59      652.50     22.95 o 
   5 -11   1      106.36       87.88      8.37 o 
   6 -11   1        0.98       -3.73      3.80 o 
  -7 -10   1       26.22       28.19      5.75 o 
  -6 -10   1      191.28      186.84     10.75 o 
  -5 -10   1      393.58      380.78     15.26 o 
  -4 -10   1        0.09        3.27      2.16 o 
  -3 -10   1     1223.35     1149.86     21.83 o 
  -2 -10   1      646.84      674.06     14.08 o 
  -1 -10   1      630.89      704.72     14.00 o 
   0 -10   1       61.48       61.22      3.65 o 
   1 -10   1      550.87      568.85     19.09 o 
   2 -10   1      651.43      720.35     14.73 o 
   3 -10   1      279.84      266.69     12.23 o 
   4 -10   1        0.05       -1.18      3.36 o 
   5 -10   1      293.36      319.72     14.79 o 
   6 -10   1      169.28      179.62     11.49 o 
   7 -10   1       19.51       16.87      5.38 o 
  -8  -9   1      224.63      249.05     14.08 o 
  -7  -9   1      237.72      282.48     14.15 o 
  -6  -9   1       57.09       57.97      6.62 o 
  -5  -9   1      667.63      680.70     15.67 o 
  -4  -9   1       52.78       44.96      5.98 o 
  -3  -9   1        9.04        9.24      2.13 o 
  -2  -9   1        0.15       -0.68      1.46 o 
  -1  -9   1      621.69      629.75     10.32 o 
   0  -9   1      650.90      639.49     10.23 o 
   1  -9   1      205.41      227.34      6.47 o 
   2  -9   1      183.84      196.44      6.04 o 
   3  -9   1      702.38      738.60     23.02 o 
   4  -9   1      181.75      204.85     10.75 o 
   5  -9   1        0.23       -4.34      2.89 o 
   6  -9   1      201.35      211.00     12.20 o 
   7  -9   1      246.28      287.99     14.82 o 
   8  -9   1       73.24       85.63      8.87 o 
  -8  -8   1        2.60       -0.55      1.95 o 
  -7  -8   1      359.66      369.35      9.80 o 
  -6  -8   1      861.24      966.44     28.90 o 
  -5  -8   1        9.47       10.15      2.46 o 
  -4  -8   1       93.89       95.34      4.64 o 
  -3  -8   1     1258.09     1262.84     22.72 o 
  -2  -8   1     1637.78     1822.76     30.28 o 
  -1  -8   1       46.35       64.69      2.69 o 
   0  -8   1      181.56      239.31      4.90 o 
   1  -8   1      609.96      653.86      9.99 o 
   2  -8   1      865.66      853.05     13.88 o 
   3  -8   1      210.55      274.63      7.00 o 
   4  -8   1      303.55      360.85     14.28 o 
   5  -8   1      211.21      227.50     11.56 o 
   6  -8   1      248.94      219.30     11.83 o 
   7  -8   1       24.38       25.88      5.78 o 
   8  -8   1      354.36      375.70     17.37 o 
  -9  -7   1      120.82      126.19      6.11 o 
  -8  -7   1      178.86      179.15      9.43 o 
  -7  -7   1        0.04       -2.28      1.52 o 
  -6  -7   1      229.51      223.01      8.80 o 
  -5  -7   1      826.52      897.09     15.65 o 
  -4  -7   1     1515.52     1519.12     28.93 o 
  -3  -7   1       67.02       73.60      4.07 o 
  -2  -7   1     1108.67      903.59     13.47 o 
  -1  -7   1     3116.34     2926.67     37.64 o 
   0  -7   1     1220.15     1518.57     20.36 o 
   1  -7   1       95.38       76.99      2.35 o 
   2  -7   1     2762.42     2940.01     37.61 o 
   3  -7   1     1164.44     1309.59     18.03 o 
   4  -7   1       82.02       99.07      6.92 o 
   5  -7   1      126.26      153.84      8.80 o 
   6  -7   1     1001.83     1139.74     33.47 o 
   7  -7   1      601.23      689.84     23.86 o 
   8  -7   1        1.26        6.42      4.30 o 
   9  -7   1      111.30      122.93     10.18 o 
  -9  -6   1       86.12       97.45     11.74 o 
  -8  -6   1      532.59      604.65     13.36 o 
  -7  -6   1      221.93      212.83      6.93 o 
  -6  -6   1        5.28        4.90      1.73 o 
  -5  -6   1        0.47        1.25      1.66 o 
  -4  -6   1      847.30     1026.51     14.06 o 
  -3  -6   1     3213.19     3072.15     48.27 o 
  -2  -6   1      435.28      307.26      5.78 o 
  -1  -6   1     1610.09     1510.31     20.24 o 
   0  -6   1     2860.01     2589.50     32.99 o 
   1  -6   1      423.55      243.04      4.39 o 
   2  -6   1     1188.40     1332.10     17.93 o 
   3  -6   1     1628.71     1637.43     39.74 o 
   4  -6   1      938.43      948.79     21.33 o 
   5  -6   1      130.27      126.94      4.69 o 
   6  -6   1      322.90      310.31     13.54 o 
   7  -6   1      746.63      773.11     25.30 o 
   8  -6   1      157.99      173.30     10.75 o 
   9  -6   1       53.02       54.57      7.02 o 
 -10  -5   1      309.33      303.49     11.19 o 
  -9  -5   1      433.31      507.95     12.27 o 
  -8  -5   1        1.91        1.77      1.88 o 
  -7  -5   1      985.20     1158.11     19.90 o 
  -6  -5   1     1779.99     1724.68     26.28 o 
  -5  -5   1     1722.57     1922.91     28.04 o 
  -4  -5   1       10.95       26.66      1.76 o 
  -3  -5   1     4420.14     5387.40     59.25 o 
  -2  -5   1     7116.90     7593.88    112.44 o 
  -1  -5   1      877.93      585.61      8.74 o 
   0  -5   1     1263.00     1385.06     18.20 o 
   1  -5   1     3596.19     3729.48     46.38 o 
   2  -5   1     2640.52     2038.88     57.34 o 
   3  -5   1      282.63      214.27      4.05 o 
   4  -5   1       65.30       58.15      4.81 o 
   5  -5   1     1996.57     1996.73     33.63 o 
   6  -5   1      234.51      197.43      6.41 o 
   7  -5   1       23.92       33.84      5.18 o 
   8  -5   1       37.27       35.76      5.48 o 
   9  -5   1      133.19      116.17      8.84 o 
 -10  -4   1       16.28       17.32      3.81 o 
  -9  -4   1      413.38      382.91     10.16 o 
  -8  -4   1      514.97      534.90     11.90 o 
  -7  -4   1      270.73      308.34      6.93 o 
  -6  -4   1      128.50      157.11      4.50 o 
  -5  -4   1     1227.40     1215.16     18.88 o 
  -4  -4   1     3440.95     3573.95     47.30 o 
  -3  -4   1       24.06        6.41      0.93 o 
  -2  -4   1      723.19      882.79     15.20 o 
  -1  -4   1     2896.63     3340.56     51.78 o 
   0  -4   1     2005.33     2229.71     28.10 o 
   1  -4   1      434.16      360.50      5.44 o 
   2  -4   1      253.55      405.38      6.12 o 
   3  -4   1     2516.62     2410.11     30.62 o 
   4  -4   1     4801.26     4769.76     59.40 o 
   5  -4   1      218.75      260.17      7.86 o 
   6  -4   1      884.95      905.94     17.62 o 
   7  -4   1      786.97      803.33     16.64 o 
   8  -4   1      289.25      307.92     13.48 o 
   9  -4   1        0.23       -1.01      3.46 o 
  10  -4   1      148.22      144.06     10.08 o 
 -10  -3   1       74.66       72.41      4.53 o 
  -9  -3   1       31.02       27.15      2.65 o 
  -8  -3   1        4.71        4.74      3.09 o 
  -7  -3   1      822.07      862.30     25.47 o 
  -6  -3   1     1326.18     1425.38     36.29 o 
  -5  -3   1      362.03      311.05     11.49 o 
  -4  -3   1     2317.13     2107.53     48.22 o 
  -3  -3   1     3579.32     3385.92     44.13 o 
  -2  -3   1       97.28      197.15      4.35 o 
  -1  -3   1      150.49      119.97      3.09 o 
   0  -3   1       52.61       69.38      1.57 o 
   1  -3   1     1695.90     2056.25     32.20 o 
   2  -3   1     3632.49     4074.77     89.34 o 
   3  -3   1       35.82       63.43      4.26 o 
   4  -3   1      578.29      652.27      9.67 o 
   5  -3   1     1370.05     1167.43     16.42 o 
   6  -3   1      511.38      508.35     11.32 o 
   7  -3   1       52.15       48.93      3.42 o 
   8  -3   1      645.74      646.15     14.62 o 
   9  -3   1      125.79      125.67      5.98 o 
 -10  -2   1       61.31       59.51      6.79 o 
  -9  -2   1      457.47      522.86     19.46 o 
  -8  -2   1      351.68      330.50     13.81 o 
  -7  -2   1      195.68      209.96     10.12 o 
  -6  -2   1     1035.54      988.49     26.62 o 
  -5  -2   1     3658.38     3828.93     84.01 o 
  -4  -2   1      507.38      410.35     12.47 o 
  -3  -2   1      458.06      399.39     11.49 o 
  -2  -2   1      599.25      376.60      6.18 o 
  -1  -2   1     2245.41     2904.19     61.36 o 
   0  -2   1      188.44      263.06      6.42 o 
   1  -2   1     1279.02     1179.66     55.36 o 
   2  -2   1    12430.13    12221.90    297.57 o 
   3  -2   1      277.11      554.89     11.73 o 
   4  -2   1       33.50       19.96      1.56 o 
   5  -2   1      838.54      955.31     13.83 o 
   6  -2   1     2373.33     2296.47     30.59 o 
   7  -2   1      611.74      609.93     15.59 o 
   8  -2   1       58.05       58.04      3.90 o 
   9  -2   1       67.65       76.82      6.55 o 
  10  -2   1      219.50      246.39     12.77 o 
 -10  -1   1       52.54       58.71      6.69 o 
  -9  -1   1      174.10      165.64      9.85 o 
  -8  -1   1      642.24      625.02     20.40 o 
  -7  -1   1     1284.24     1292.71     33.67 o 
  -6  -1   1      140.08      150.01      7.59 o 
  -5  -1   1     1590.17     1438.92     34.55 o 
  -4  -1   1     4843.81     5057.49    107.57 o 
  -3  -1   1     1528.36     1522.06     34.31 o 
  -2  -1   1     1493.10     1383.51     30.58 o 
  -1  -1   1     4016.42     3727.44     78.03 o 
   0  -1   1    23205.91    16125.16    336.38 o 
   1  -1   1      990.40      976.42     21.20 o 
   2  -1   1     3269.13     3220.10     49.65 o 
   3  -1   1    11443.62    10883.14    164.76 o 
   4  -1   1     5507.94     6130.02     94.29 o 
   5  -1   1       20.03       29.20      2.65 o 
   6  -1   1      784.61      839.42     16.23 o 
   7  -1   1      214.39      207.11      6.52 o 
   8  -1   1      623.12      577.13     19.19 o 
   9  -1   1       14.77       23.02      4.37 o 
  10  -1   1      161.67      142.79      9.68 o 
 -10   0   1      290.88      243.77     12.64 o 
  -9   0   1      710.79      647.30     21.64 o 
  -8   0   1       23.11       20.43      2.84 o 
  -7   0   1     1626.39     1602.48     28.48 o 
  -6   0   1      690.60      573.33     17.10 o 
  -5   0   1      307.70      192.12      7.70 o 
  -4   0   1      445.88      282.68      9.11 o 
  -3   0   1     1914.24     1610.95     35.76 o 
  -2   0   1      482.33      530.25     12.67 o 
  -1   0   1      178.28      180.94      2.77 o 
   1   0   1    14845.58    13303.84    277.00 o 
   2   0   1     3319.17     3464.42     73.19 o 
   3   0   1     1709.65     1619.58     26.21 o 
   4   0   1     3025.36     3003.98     47.51 o 
   5   0   1     3952.90     3760.17     59.38 o 
   6   0   1      396.23      472.93     10.37 o 
   7   0   1       68.96       69.61      3.57 o 
   8   0   1      651.93      662.42     21.37 o 
   9   0   1      452.24      440.86     17.27 o 
  10   0   1       22.77       23.56      5.07 o 
 -10   1   1       51.93       59.11      6.52 o 
  -9   1   1      937.71      964.02     28.26 o 
  -8   1   1      869.03      833.64     17.41 o 
  -7   1   1       39.86       46.09      3.29 o 
  -6   1   1      334.01      425.57     13.58 o 
  -5   1   1     2164.93     2362.18     52.83 o 
  -4   1   1     2554.82     2072.95     45.80 o 
  -3   1   1     1104.60      877.35     20.33 o 
  -2   1   1      776.49      513.23     11.38 o 
   0   1   1     3991.85     4172.41     88.55 o 
   2   1   1      232.25      222.95      4.67 o 
   3   1   1     2791.64     2768.63     60.35 o 
   4   1   1      127.80       70.02      2.87 o 
   5   1   1       17.63       14.19      1.56 o 
   6   1   1      616.47      536.08     15.81 o 
   7   1   1      381.01      387.46     14.42 o 
   8   1   1        2.61        3.66      3.13 o 
   9   1   1      109.31       96.48      7.76 o 
  10   1   1      118.86      110.16      8.97 o 
  -9   2   1       40.86       41.44      3.87 o 
  -8   2   1      141.31      148.86      4.75 o 
  -7   2   1      838.46      776.41     12.72 o 
  -6   2   1      293.61      417.75      7.75 o 
  -5   2   1     1174.41     1214.33     27.40 o 
  -4   2   1     1624.27     2177.65     62.30 o 
  -3   2   1     3196.60     3286.22    170.16 o 
  -2   2   1    18511.55    16336.78   1025.70 o 
  -1   2   1    14617.57    14816.76    306.98 o 
   0   2   1    15706.12    15676.85    230.36 o 
   1   2   1    15111.25    14596.77    228.48 o 
   2   2   1     2105.98     2136.93     46.85 o 
   3   2   1     1052.79      887.30     22.11 o 
   4   2   1     1939.06     2191.71     49.97 o 
   5   2   1      882.39      863.57     38.93 o 
   6   2   1      437.74      404.13     14.35 o 
   7   2   1      617.12      616.75     20.06 o 
   8   2   1      660.02      627.94     21.14 o 
   9   2   1      175.46      198.94     11.16 o 
  10   2   1        1.80        0.97      2.99 o 
 -10   3   1      277.66      281.34     13.85 o 
  -9   3   1      320.29      335.21     14.79 o 
  -8   3   1      186.67      172.32      6.50 o 
  -7   3   1       67.49       77.26      4.63 o 
  -6   3   1     1973.04     1816.23     24.93 o 
  -5   3   1     1448.65     1583.52     28.10 o 
  -4   3   1       66.36      170.19      6.89 o 
  -3   3   1     1541.51     1972.15     33.08 o 
  -2   3   1     6153.32     7619.10    112.06 o 
  -1   3   1      525.28      415.17      6.77 o 
   0   3   1     4100.31     3941.11     42.58 o 
   1   3   1      174.26      157.84      5.38 o 
   2   3   1     2252.07     2157.90     47.75 o 
   3   3   1     1039.66      797.27     14.32 o 
   4   3   1      327.30      249.06      6.51 o 
   5   3   1      928.11      912.47     24.97 o 
   6   3   1     1095.78     1166.86     31.25 o 
   7   3   1        0.69       -1.55      2.12 o 
   8   3   1      120.48      100.04      7.80 o 
   9   3   1      263.78      254.99     13.04 o 
  10   3   1      146.83      141.78     10.45 o 
 -10   4   1        1.12        2.89      4.17 o 
  -9   4   1      103.19      102.60      8.57 o 
  -8   4   1      215.73      245.38     12.53 o 
  -7   4   1      520.41      574.64     19.93 o 
  -6   4   1        9.34       15.37      1.58 o 
  -5   4   1     1592.14     1579.40     21.53 o 
  -4   4   1    11475.89    11292.95    138.16 o 
  -3   4   1     2786.76     3752.43     46.83 o 
  -2   4   1     1004.42     1029.31     25.86 o 
  -1   4   1    10833.68    12456.80    414.21 o 
   0   4   1     5285.71     5852.18     71.85 o 
   1   4   1     6341.96     6622.58     71.26 o 
   2   4   1      239.53      332.89      7.15 o 
   3   4   1      480.39      447.62     13.64 o 
   4   4   1     4338.35     4123.34     63.53 o 
   5   4   1      494.98      488.60     11.14 o 
   6   4   1       76.12       76.11      6.15 o 
   7   4   1     1003.94     1057.88     30.38 o 
   8   4   1      344.51      326.17     14.52 o 
   9   4   1        0.58       -0.97      2.99 o 
 -10   5   1       67.12       79.24      8.33 o 
  -9   5   1       38.42       33.87      6.12 o 
  -8   5   1       37.31       43.18      6.12 o 
  -7   5   1      427.70      454.20     17.61 o 
  -6   5   1      448.19      467.31     10.40 o 
  -5   5   1      326.46      295.85      8.74 o 
  -4   5   1      251.74      223.31      4.41 o 
  -3   5   1     2823.78     2349.60     37.85 o 
  -2   5   1     2719.13     2764.95     52.31 o 
  -1   5   1       37.47        9.07      1.34 o 
   0   5   1     1411.51     1177.48     15.69 o 
   1   5   1     2200.79     2259.99     22.88 o 
   2   5   1      634.56      950.36     12.12 o 
   3   5   1        3.26        5.84      1.41 o 
   4   5   1     1242.53     1459.69     38.28 o 
   5   5   1     1701.07     1687.97     29.41 o 
   6   5   1      998.47     1074.24     30.18 o 
   7   5   1      193.97      172.19      9.95 o 
   8   5   1      708.11      794.25     26.08 o 
   9   5   1      246.40      242.46     13.27 o 
  -9   6   1      247.39      266.15     14.52 o 
  -8   6   1      136.53      141.41     10.55 o 
  -7   6   1       81.91       76.95      7.73 o 
  -6   6   1      946.35      863.64     26.85 o 
  -5   6   1      830.54      797.15     15.24 o 
  -4   6   1      473.91      428.38      9.23 o 
  -3   6   1      260.73      310.70      9.03 o 
  -2   6   1     1319.31     1074.61     14.66 o 
  -1   6   1     4592.19     4140.46     51.60 o 
   0   6   1      666.20      642.95      9.48 o 
   1   6   1     1589.92     1473.36     19.73 o 
   2   6   1     6759.62     6504.13     63.61 o 
   3   6   1      651.96      701.46     10.15 o 
   4   6   1       12.27       20.04      1.59 o 
   5   6   1     1025.75     1079.62     20.87 o 
   6   6   1      668.01      641.01     21.17 o 
   7   6   1      114.48      133.37      5.12 o 
   8   6   1        2.55        0.72      1.68 o 
   9   6   1       68.31       56.10     11.63 o 
  -9   7   1        1.02       -3.09      3.86 o 
  -8   7   1      318.53      352.01     16.50 o 
  -7   7   1      922.92      988.35     31.29 o 
  -6   7   1       69.29       51.78      6.38 o 
  -5   7   1      402.81      407.64     12.47 o 
  -4   7   1     1430.82     1587.96     27.20 o 
  -3   7   1     1110.92     1028.37     18.53 o 
  -2   7   1      199.53      315.50     13.88 o 
  -1   7   1     1087.57     1237.36     16.80 o 
   0   7   1     1266.24     1095.85     15.24 o 
   1   7   1     1874.99     1713.51     22.90 o 
   2   7   1        1.44        0.38      0.76 o 
   3   7   1     1275.56     1246.25     16.25 o 
   4   7   1     3005.11     3029.75     41.85 o 
   5   7   1      230.95      226.58      5.59 o 
   6   7   1      292.07      340.04      7.54 o 
   7   7   1      379.67      413.08     10.43 o 
   8   7   1      182.25      176.69      6.88 o 
  -9   8   1       87.60       89.32      9.31 o 
  -8   8   1        2.22       -0.64      4.03 o 
  -7   8   1      305.45      281.41     14.42 o 
  -6   8   1      578.78      652.84     23.12 o 
  -5   8   1      264.85      296.36     13.68 o 
  -4   8   1       11.28       11.56      2.27 o 
  -3   8   1     1093.44     1116.52     20.20 o 
  -2   8   1      993.15     1058.72     19.12 o 
  -1   8   1      222.83      229.02      6.15 o 
   0   8   1        1.96        0.05      0.83 o 
   1   8   1      689.74      700.34     22.57 o 
   2   8   1     2746.50     2759.58     43.98 o 
   3   8   1      151.59      163.73      4.26 o 
   4   8   1      689.82      622.05     10.17 o 
   5   8   1      874.49      963.73     19.76 o 
   6   8   1      393.97      422.25      8.72 o 
   7   8   1       35.48       34.62      3.50 o 
   8   8   1       61.62       59.77      4.49 o 
  -8   9   1      107.75      107.17      9.85 o 
  -7   9   1       54.00       53.13      7.09 o 
  -6   9   1       38.28       35.89      6.05 o 
  -5   9   1      437.73      413.17     16.90 o 
  -4   9   1      456.96      486.26     11.06 o 
  -3   9   1       52.23       54.49      3.38 o 
  -2   9   1        2.65        3.98      1.51 o 
  -1   9   1      423.73      438.02      9.83 o 
   0   9   1      616.66      597.92     12.27 o 
   1   9   1        0.83       -0.16      1.28 o 
   2   9   1      213.99      232.87      6.86 o 
   3   9   1      443.64      380.17     13.71 o 
   4   9   1      260.82      257.00      8.27 o 
   5   9   1       12.75       14.81      2.02 o 
   6   9   1      146.54      168.76      5.43 o 
   7   9   1      493.50      526.61     12.52 o 
  -7  10   1      289.72      310.24     16.10 o 
  -6  10   1      260.41      241.92     13.48 o 
  -5  10   1       27.49       26.31      5.41 o 
  -4  10   1      226.45      214.30     11.49 o 
  -3  10   1      478.63      478.29     17.34 o 
  -2  10   1      567.92      593.83     16.67 o 
  -1  10   1       59.97       70.66      3.90 o 
   0  10   1      808.39      791.96     22.11 o 
   1  10   1     1033.34     1086.11     28.83 o 
   2  10   1        0.33        0.69      2.71 o 
   3  10   1       98.31      136.12      8.77 o 
   4  10   1      450.32      466.47     16.28 o 
   5  10   1      381.71      397.53     11.56 o 
   6  10   1       34.72       30.55      3.98 o 
  -6  11   1       86.07       90.09      8.80 o 
  -5  11   1      239.01      246.63     13.24 o 
  -4  11   1      141.47      153.91      9.91 o 
  -3  11   1       30.57       26.13      2.97 o 
  -2  11   1      790.97      742.64     15.62 o 
  -1  11   1      707.11      659.39     19.63 o 
   0  11   1        0.54        1.28      3.02 o 
   1  11   1     1148.70      999.57     27.72 o 
   2  11   1      584.39      610.06     19.93 o 
   3  11   1      104.95      129.92      8.43 o 
   4  11   1        0.45       -2.41      1.94 o 
   5  11   1      168.03      169.93      7.54 o 
  -5  12   1       97.70      107.43      9.11 o 
  -4  12   1      158.66      154.65     10.35 o 
  -3  12   1       33.36       28.23      4.94 o 
  -2  12   1        3.25        6.36      2.62 o 
  -1  12   1      367.42      363.03     13.74 o 
   0  12   1      217.52      207.95     10.32 o 
   1  12   1       36.66       24.36      4.47 o 
   2  12   1        3.06        2.02      3.39 o 
   3  12   1      271.11      245.62     12.47 o 
   4  12   1      304.71      313.57     14.89 o 
  -3  13   1      146.68      180.12     10.82 o 
  -1  13   1        7.40        3.90      3.49 o 
   0  13   1       97.48      103.94      7.46 o 
   1  13   1      158.51      157.04      9.38 o 
   2  13   1      236.44      220.82     11.66 o 
  -3 -13   2       15.69       19.09      5.11 o 
  -2 -13   2      289.69      317.13     14.45 o 
  -1 -13   2      518.29      566.21     20.03 o 
   2 -13   2      205.95      206.17     11.59 o 
   3 -13   2      187.41      189.56     11.49 o 
  -5 -12   2        9.16       13.68      4.34 o 
  -4 -12   2      145.08      144.21      6.70 o 
  -3 -12   2      337.06      373.59     10.64 o 
  -2 -12   2      124.52      160.66      9.58 o 
  -1 -12   2      195.40      191.41     10.28 o 
   0 -12   2      433.01      477.49     16.80 o 
   1 -12   2      453.88      461.86     16.94 o 
   2 -12   2        3.28        9.64      4.17 o 
   3 -12   2      478.40      537.31     20.13 o 
   4 -12   2      378.28      379.16     16.77 o 
   5 -12   2       65.88       62.94      7.80 o 
  -6 -11   2      346.20      367.80     15.76 o 
  -5 -11   2      335.58      333.09     14.18 o 
  -4 -11   2        7.93       13.13      4.10 o 
  -3 -11   2      500.78      489.93     12.10 o 
  -2 -11   2      330.77      273.69     11.83 o 
  -1 -11   2      140.52      135.33      8.00 o 
   0 -11   2       40.38       18.91      2.74 o 
   1 -11   2      577.28      513.55     17.71 o 
   2 -11   2      314.89      326.87     13.81 o 
   3 -11   2      111.59      116.34      8.77 o 
   4 -11   2       24.88       27.35      5.34 o 
   5 -11   2      290.66      332.82     15.76 o 
   6 -11   2       63.43       73.96      8.23 o 
  -7 -10   2       94.72       93.25      8.43 o 
  -6 -10   2       18.39       16.70      4.34 o 
  -5 -10   2      479.07      535.53     18.72 o 
  -4 -10   2      452.45      495.93     12.40 o 
  -3 -10   2       17.40       24.76      3.02 o 
  -2 -10   2      360.02      383.46      9.63 o 
  -1 -10   2      337.05      341.61      7.01 o 
   0 -10   2      359.85      342.31      6.82 o 
   1 -10   2       65.74       56.23      3.68 o 
   2 -10   2       84.60       73.36      6.28 o 
   3 -10   2      795.16      761.65     24.26 o 
   4 -10   2      430.76      427.65     17.00 o 
   5 -10   2        8.80       12.33      4.60 o 
   6 -10   2       64.56       79.37      8.23 o 
   7 -10   2       77.44       74.37      8.33 o 
  -8  -9   2       32.97       37.33      6.38 o 
  -7  -9   2      362.31      388.40     16.87 o 
  -6  -9   2      695.24      707.75     23.15 o 
  -5  -9   2       70.53       89.36      6.92 o 
  -4  -9   2      295.57      298.48      8.94 o 
  -3  -9   2     1382.63     1513.25     26.78 o 
  -2  -9   2     1165.36     1163.61     21.09 o 
  -1  -9   2        0.70       -0.54      1.06 o 
   0  -9   2      282.85      249.18      5.30 o 
   1  -9   2     1476.31     1539.61     22.06 o 
   2  -9   2     1402.76     1501.13     39.45 o 
   3  -9   2       17.86       26.65      4.50 o 
   4  -9   2      131.36      154.78      9.41 o 
   5  -9   2      266.25      295.69     13.85 o 
   6  -9   2      217.78      194.57     11.73 o 
   7  -9   2       53.59       56.02      7.26 o 
  -8  -8   2      196.04      238.86     13.48 o 
  -7  -8   2        2.14       -0.97      2.99 o 
  -6  -8   2      541.58      506.12     18.48 o 
  -5  -8   2     1009.59      934.48     26.75 o 
  -4  -8   2       28.98       42.11      3.31 o 
  -3  -8   2       40.72       42.92      3.15 o 
  -2  -8   2     3178.89     3324.23     43.25 o 
  -1  -8   2     2554.52     2407.40     31.78 o 
   0  -8   2      780.08      809.79     15.77 o 
   1  -8   2      168.69      116.27      3.18 o 
   2  -8   2     1517.99     1396.01     19.36 o 
   3  -8   2      817.51      802.68     24.16 o 
   4  -8   2      143.30      154.48      8.74 o 
   5  -8   2       26.56       14.89      3.90 o 
   6  -8   2      883.96      935.46     29.40 o 
   7  -8   2      227.49      244.91     13.11 o 
   8  -8   2       41.14       42.14      6.65 o 
  -9  -7   2        1.18       -3.30      2.20 o 
  -8  -7   2      390.54      436.01     11.06 o 
  -7  -7   2      439.27      470.00     18.18 o 
  -6  -7   2       49.83       60.09      6.22 o 
  -5  -7   2      204.34      215.04     10.25 o 
  -4  -7   2      305.78      290.95      8.10 o 
  -3  -7   2     1940.86     2263.92     37.44 o 
  -2  -7   2      357.80      345.28      6.62 o 
  -1  -7   2      806.22     1017.34     14.63 o 
   0  -7   2     4876.33     5182.53     64.59 o 
   1  -7   2      798.27      603.63      9.23 o 
   2  -7   2      876.22      941.94     13.53 o 
   3  -7   2      831.06      740.65     32.26 o 
   4  -7   2      246.18      198.79      6.12 o 
   5  -7   2       59.74       49.60      5.58 o 
   6  -7   2       88.60       83.41      7.70 o 
   7  -7   2      260.82      247.73     12.77 o 
   8  -7   2      145.09      153.44     10.38 o 
   9  -7   2       13.14        9.07      5.01 o 
  -9  -6   2      161.48      161.13      6.70 o 
  -8  -6   2       17.87       11.35      2.63 o 
  -7  -6   2     1170.64     1168.96     47.15 o 
  -6  -6   2      443.15      513.00     10.82 o 
  -5  -6   2      417.97      391.60     14.21 o 
  -4  -6   2      801.23      745.96     21.10 o 
  -3  -6   2     2933.60     2508.50     40.04 o 
  -2  -6   2     3296.83     3550.45     67.17 o 
  -1  -6   2      189.03      326.19      5.83 o 
   0  -6   2      299.58      351.28      5.95 o 
   1  -6   2     4046.38     4744.46     58.88 o 
   2  -6   2      584.97      731.84     10.77 o 
   3  -6   2       95.37      111.09      2.90 o 
   4  -6   2      784.59      949.96     30.85 o 
   5  -6   2     1690.54     1808.90     31.34 o 
   6  -6   2      245.99      240.07     11.66 o 
   7  -6   2       72.19       86.03      7.63 o 
   8  -6   2       65.91       56.93      6.62 o 
   9  -6   2      174.24      175.42     11.06 o 
 -10  -5   2       31.64       33.56      5.91 o 
  -9  -5   2      463.53      479.08     11.76 o 
  -8  -5   2      228.78      201.89      6.95 o 
  -7  -5   2       70.69       67.60      3.86 o 
  -6  -5   2      235.56      214.05      6.24 o 
  -5  -5   2     1502.24     1607.96     39.75 o 
  -4  -5   2     1374.26     1292.78     32.19 o 
  -3  -5   2        7.37        9.35      1.58 o 
  -2  -5   2     2291.41     1964.13     31.20 o 
  -1  -5   2     2256.77     2028.88     26.31 o 
   0  -5   2     1406.41     1682.28     21.84 o 
   1  -5   2      261.19      194.18      3.66 o 
   2  -5   2     1883.43     1830.73     33.22 o 
   3  -5   2     5291.75     6499.04    105.81 o 
   4  -5   2     1619.85     1941.51     32.46 o 
   5  -5   2      587.79      550.59     11.90 o 
   6  -5   2     1331.39     1393.64     25.42 o 
   7  -5   2      428.25      465.20     19.12 o 
   8  -5   2      195.44      215.78     11.36 o 
   9  -5   2       16.00       18.18      4.54 o 
 -10  -4   2      143.85      182.45      9.81 o 
  -9  -4   2        3.33        8.42      2.49 o 
  -8  -4   2      177.25      225.02      7.21 o 
  -7  -4   2      597.06      561.70     11.57 o 
  -6  -4   2      754.93      815.03     14.32 o 
  -5  -4   2     1249.85     1424.92     21.38 o 
  -4  -4   2     2756.32     2777.12     37.51 o 
  -3  -4   2     5664.00     5709.83    121.21 o 
  -2  -4   2      146.52      116.90      8.47 o 
  -1  -4   2     1852.42     1745.08     22.62 o 
   0  -4   2     1846.09     1619.96     20.82 o 
   1  -4   2     1599.89     1617.81     28.49 o 
   2  -4   2      657.07      622.76     17.24 o 
   3  -4   2      536.70      528.22     14.84 o 
   4  -4   2     1303.73     1428.96     25.94 o 
   5  -4   2      764.08      822.65     18.25 o 
   6  -4   2       10.88       17.95      2.30 o 
   7  -4   2      366.84      307.33      8.77 o 
   8  -4   2      761.85      760.31     19.04 o 
   9  -4   2      166.75      184.89     10.35 o 
 -10  -3   2      196.63      183.71      9.29 o 
  -9  -3   2      422.84      495.54     11.59 o 
  -8  -3   2      252.16      295.55      8.06 o 
  -7  -3   2       11.00       12.46      2.02 o 
  -6  -3   2     2009.23     2015.13     29.25 o 
  -5  -3   2     3607.21     3738.53     60.03 o 
  -4  -3   2      107.94      120.01      3.58 o 
  -3  -3   2      227.81      316.87      6.01 o 
  -2  -3   2     1026.75      908.54     21.64 o 
  -1  -3   2     5145.63     4659.48     75.11 o 
   0  -3   2     4837.92     5182.03    143.46 o 
   1  -3   2     3031.82     3131.19     48.53 o 
   2  -3   2     6222.85     5862.59     89.73 o 
   3  -3   2     3052.99     3424.13     53.61 o 
   4  -3   2       18.07        1.83      2.10 o 
   5  -3   2      928.94     1000.11     18.47 o 
   6  -3   2     1347.64     1362.28     24.50 o 
   7  -3   2      287.69      284.92      8.27 o 
   8  -3   2       42.99       37.94      4.02 o 
   9  -3   2      126.38      114.22      8.10 o 
 -10  -2   2        3.25       -0.22      2.01 o 
  -9  -2   2      113.30      102.21      4.82 o 
  -8  -2   2      315.65      321.54      7.02 o 
  -7  -2   2     1296.01     1444.45     22.48 o 
  -6  -2   2      245.67      216.22      4.94 o 
  -5  -2   2     2318.78     2270.69     26.85 o 
  -4  -2   2     1473.48     1421.98     20.14 o 
  -3  -2   2      604.84      689.92     10.48 o 
  -2  -2   2       33.11        5.65      1.21 o 
  -1  -2   2     9767.64     9576.66    197.70 o 
   0  -2   2       73.64      141.86      3.12 o 
   1  -2   2     1345.45     1545.01     52.42 o 
   2  -2   2        0.64        7.99      0.98 o 
   3  -2   2     3394.60     3470.11     54.17 o 
   4  -2   2     1253.44     1121.58     19.56 o 
   5  -2   2       40.21       71.99      3.31 o 
   6  -2   2      386.00      392.95      9.36 o 
   7  -2   2     1577.62     1504.55     27.09 o 
   8  -2   2      730.55      719.77     15.65 o 
   9  -2   2        0.03        0.47      2.96 o 
  10  -2   2      118.40      113.55      8.84 o 
 -10  -1   2      249.40      244.50      7.72 o 
  -9  -1   2      417.71      380.61     15.46 o 
  -8  -1   2       23.78       26.55      4.37 o 
  -7  -1   2      839.27      837.43     23.89 o 
  -6  -1   2     3307.47     3525.85     78.23 o 
  -5  -1   2      822.61      738.33     19.79 o 
  -4  -1   2      929.99      914.84     11.62 o 
  -3  -1   2     8235.95     7785.36     97.58 o 
  -2  -1   2     7753.06     8389.67    174.01 o 
  -1  -1   2      588.85      444.02     10.96 o 
   0  -1   2     1632.70     1992.93     42.11 o 
   1  -1   2     2180.11     2280.58     35.48 o 
   2  -1   2     1746.96     1779.99     37.10 o 
   3  -1   2      414.90      195.02      4.78 o 
   4  -1   2     2740.74     2808.63     44.70 o 
   5  -1   2     2537.70     2298.47     41.42 o 
   6  -1   2      205.70      220.38      6.30 o 
   7  -1   2      102.06       86.75      4.76 o 
   8  -1   2      364.35      362.29     14.65 o 
   9  -1   2      269.43      230.60     11.80 o 
  10  -1   2        5.55        5.61      3.90 o 
 -10   0   2       94.96      103.60      8.23 o 
  -9   0   2      540.60      593.53     20.26 o 
  -8   0   2      672.82      644.88     20.33 o 
  -7   0   2        4.85        5.01      2.42 o 
  -6   0   2      332.75      314.81     11.06 o 
  -5   0   2      894.54     1002.87     24.83 o 
  -4   0   2     2894.88     3014.82     65.09 o 
  -3   0   2     1771.57     1499.49     20.01 o 
  -2   0   2     1217.06     1307.80     28.50 o 
  -1   0   2     5777.58     5735.60    119.63 o 
   0   0   2     6883.53     6897.02    145.21 o 
   1   0   2     7322.99     7390.74    153.04 o 
   2   0   2     6038.79     6817.97    157.83 o 
   3   0   2     5208.81     5648.83    110.63 o 
   4   0   2       89.72       51.67      2.41 o 
   5   0   2     1683.79     1847.06     30.78 o 
   6   0   2     1248.82     1208.06     21.67 o 
   7   0   2      135.56      128.74      7.76 o 
   8   0   2      149.75      157.74      9.34 o 
   9   0   2      171.20      198.27     11.12 o 
  10   0   2      141.92      157.71     10.55 o 
  -9   1   2        3.82        8.14      1.99 o 
  -8   1   2      899.98      891.28     17.58 o 
  -7   1   2     1331.69     1218.81     31.02 o 
  -6   1   2      166.82      164.63      7.23 o 
  -5   1   2     2388.72     2010.27     45.16 o 
  -4   1   2     3214.21     2988.77     45.44 o 
  -3   1   2      542.44      939.53     15.25 o 
  -2   1   2      966.98     1142.34     30.55 o 
  -1   1   2      781.41      885.81     30.66 o 
   0   1   2     2536.53     2780.53     58.37 o 
   1   1   2     6246.25     6615.67     96.83 o 
   2   1   2      482.60      493.42     12.06 o 
   3   1   2     5126.64     5057.78     75.34 o 
   4   1   2     2371.59     2393.81     38.35 o 
   5   1   2      285.88      324.54      7.33 o 
   6   1   2       51.88       42.04      4.54 o 
   7   1   2      495.61      475.07     16.63 o 
   8   1   2      349.01      315.85     13.61 o 
   9   1   2        1.43        0.47      2.99 o 
  10   1   2       21.62       21.04      5.11 o 
 -10   2   2      382.85      398.52     16.80 o 
  -9   2   2      381.30      363.27     15.49 o 
  -8   2   2       18.49       18.18      2.22 o 
  -7   2   2      154.11      173.77      5.78 o 
  -6   2   2     1460.71     1303.75     22.21 o 
  -5   2   2      259.14      106.34      3.64 o 
  -4   2   2     1675.16     1547.72     24.51 o 
  -3   2   2       11.43       25.06      1.33 o 
  -2   2   2      879.08     1063.98     20.92 o 
  -1   2   2      167.43      299.46     10.89 o 
   0   2   2     1092.94     1163.05     17.96 o 
   1   2   2     9217.08     9292.84    135.80 o 
   2   2   2     9126.67     9806.41    143.62 o 
   3   2   2      318.34      224.96      5.47 o 
   4   2   2      931.55     1039.28     18.23 o 
   5   2   2      215.76      168.53      8.03 o 
   6   2   2     1710.16     1656.65     41.23 o 
   7   2   2        4.26        6.18      3.09 o 
   8   2   2      142.29      136.20      8.91 o 
   9   2   2      206.79      190.81     11.22 o 
  10   2   2       85.92       78.16      7.76 o 
 -10   3   2       43.19       49.60      7.12 o 
  -9   3   2      124.13      123.40      9.14 o 
  -8   3   2      533.38      562.69     13.26 o 
  -7   3   2     1093.17     1130.09     17.15 o 
  -6   3   2       16.16       20.04      1.91 o 
  -5   3   2     2019.36     2534.28     39.19 o 
  -4   3   2     2343.95     1785.04     27.79 o 
  -3   3   2     5176.55     5135.16     75.90 o 
  -2   3   2     3207.88     2831.71     60.02 o 
  -1   3   2    12276.60    12058.86    161.10 o 
   0   3   2     6867.91     7481.12    109.50 o 
   1   3   2     3217.79     3551.72     54.67 o 
   2   3   2      122.27       59.53      2.76 o 
   3   3   2     2214.83     2640.15     41.16 o 
   4   3   2     2457.23     2598.09     41.22 o 
   5   3   2      508.20      453.62     13.31 o 
   6   3   2      443.29      435.89     15.53 o 
   7   3   2     1185.32     1179.83     32.87 o 
   8   3   2      269.44      254.29     12.50 o 
   9   3   2       21.21       17.04      4.47 o 
 -10   4   2      125.19      144.77     10.99 o 
  -9   4   2      119.40      119.57      9.71 o 
  -8   4   2        5.24        8.00      3.97 o 
  -7   4   2      663.70      656.88     14.17 o 
  -6   4   2       35.21       35.45      2.92 o 
  -5   4   2      142.45      175.60      4.59 o 
  -4   4   2       12.61        4.44      0.97 o 
  -3   4   2     9172.05     9348.14    137.49 o 
  -2   4   2     4241.91     3930.62     82.47 o 
  -1   4   2      254.62      233.94      4.42 o 
   0   4   2     3296.86     3084.31     46.22 o 
   1   4   2     8353.61     7706.62    113.38 o 
   2   4   2     1437.86     1422.05     23.28 o 
   3   4   2       18.94        3.86      1.20 o 
   4   4   2     1300.68     1285.83     22.57 o 
   5   4   2     2124.02     2357.43     38.86 o 
   6   4   2      524.93      470.13     16.63 o 
   7   4   2      189.23      159.35      9.58 o 
   8   4   2      591.46      553.07     20.26 o 
   9   4   2      358.96      408.13     17.61 o 
 -10   5   2       59.74       69.13      8.17 o 
  -9   5   2      465.85      540.50     21.64 o 
  -8   5   2      282.81      324.99     15.09 o 
  -7   5   2       26.64       42.43      4.59 o 
  -6   5   2       53.70       69.14      3.78 o 
  -5   5   2     2251.16     2366.80     39.11 o 
  -4   5   2     3415.44     3644.30     91.66 o 
  -3   5   2      376.89      463.80      9.45 o 
  -2   5   2     2295.78     2652.72     33.68 o 
  -1   5   2     3759.69     3343.42     59.46 o 
   0   5   2      188.56      142.05      2.37 o 
   1   5   2     1878.87     2421.35     39.01 o 
   2   5   2      268.31      170.61      7.12 o 
   3   5   2        2.86       56.44      3.01 o 
   4   5   2       54.05       48.69      6.38 o 
   5   5   2      900.27      869.43     17.43 o 
   6   5   2      300.40      336.22     13.81 o 
   7   5   2       18.13       12.80      3.86 o 
   8   5   2       25.03       32.19      5.44 o 
   9   5   2       93.63       82.40      7.93 o 
 -10   6   2       42.06       38.65      7.23 o 
  -9   6   2       62.34       50.78      7.33 o 
  -8   6   2      575.11      574.37     22.04 o 
  -7   6   2      227.43      269.41     13.41 o 
  -6   6   2        3.64        5.11      1.75 o 
  -5   6   2     1147.78     1144.52     20.80 o 
  -4   6   2     3237.95     3650.27     57.92 o 
  -3   6   2      933.51     1145.61     20.13 o 
  -2   6   2       91.46      122.83      2.91 o 
  -1   6   2      544.97      677.22      9.77 o 
   0   6   2     3513.72     3772.74     47.38 o 
   1   6   2      598.39      611.49      7.40 o 
   2   6   2        0.84       11.69      1.09 o 
   3   6   2      997.86     1130.25     25.71 o 
   4   6   2     2051.00     2023.92     48.59 o 
   5   6   2      366.48      381.94     10.16 o 
   6   6   2      385.28      420.33     11.32 o 
   7   6   2      421.66      503.74     18.95 o 
   8   6   2      109.91       95.27      8.13 o 
  -9   7   2       43.93       34.61      6.62 o 
  -8   7   2        4.78        0.34      4.17 o 
  -7   7   2      253.72      235.80     13.14 o 
  -6   7   2     1000.41      976.97     18.80 o 
  -5   7   2      203.91      238.12      6.94 o 
  -4   7   2       55.75       48.96      3.93 o 
  -3   7   2      983.08      969.60     17.75 o 
  -2   7   2      504.71      517.65     10.67 o 
  -1   7   2       62.93       80.32      2.35 o 
   0   7   2       62.95       47.57      4.11 o 
   1   7   2      392.02      399.33      6.88 o 
   2   7   2      790.31      887.39     11.97 o 
   3   7   2        9.14        6.26      1.24 o 
   4   7   2      145.47      170.01      4.07 o 
   5   7   2     1142.19     1126.28     14.37 o 
   6   7   2      234.08      273.76      5.95 o 
   7   7   2        5.13        1.19      1.59 o 
   8   7   2      182.98      204.63      7.50 o 
  -9   8   2       45.68       55.58      7.90 o 
  -8   8   2      162.80      178.41     12.00 o 
  -7   8   2      106.70       92.61      8.84 o 
  -6   8   2      176.47      184.56     11.26 o 
  -5   8   2     1346.66     1277.55     23.31 o 
  -4   8   2      521.42      484.54     10.79 o 
  -3   8   2      119.34      128.40      4.70 o 
  -2   8   2      371.02      340.40      8.14 o 
  -1   8   2     1191.02     1264.63     30.31 o 
   0   8   2     1598.22     1647.97     22.23 o 
   1   8   2      220.86      212.31     18.97 o 
   2   8   2      297.03      327.18      6.03 o 
   3   8   2     2492.63     2548.95     30.40 o 
   4   8   2      164.71      136.00      4.24 o 
   5   8   2       38.44       61.29      3.11 o 
   6   8   2      147.90      153.56      5.04 o 
   7   8   2      261.27      258.41     12.42 o 
  -8   9   2      161.31      175.32     12.27 o 
  -7   9   2      260.09      280.73     14.75 o 
  -6   9   2      314.81      319.11     15.29 o 
  -5   9   2        0.04       -1.81      3.53 o 
  -4   9   2      712.94      681.74     14.25 o 
  -3   9   2      712.89      670.59     15.21 o 
  -2   9   2      127.81      118.86      8.25 o 
  -1   9   2       13.48       17.97      2.04 o 
   0   9   2      810.55      713.60     19.86 o 
   1   9   2     1253.39     1283.54     32.29 o 
   2   9   2      734.37      812.89     16.07 o 
   3   9   2      395.74      419.69     14.79 o 
   4   9   2      865.44      967.39     14.37 o 
   5   9   2      290.03      301.89      7.05 o 
   6   9   2        3.80        0.19      1.56 o 
   7   9   2       60.34       57.38      5.24 o 
  -7  10   2       61.28       55.78      7.66 o 
  -6  10   2      244.79      230.02     13.11 o 
  -5  10   2      581.61      554.65     20.90 o 
  -4  10   2        7.34        4.51      2.20 o 
  -3  10   2      453.38      439.57     14.94 o 
  -2  10   2     1081.07      991.91     19.03 o 
  -1  10   2      757.09      675.03     20.20 o 
   0  10   2        0.80       -2.92      2.32 o 
   1  10   2     1450.52     1290.83     33.24 o 
   2  10   2      584.48      497.75     16.97 o 
   3  10   2       58.56       78.00      4.50 o 
   4  10   2        1.73       -0.23      2.00 o 
   5  10   2      258.73      288.11      7.06 o 
   6  10   2      519.23      555.15     10.95 o 
  -6  11   2        1.55       -3.33      3.39 o 
  -5  11   2       86.65       89.25      8.37 o 
  -4  11   2       78.63       91.91      7.90 o 
  -3  11   2      335.24      333.37      9.22 o 
  -2  11   2       28.83       22.59      2.95 o 
  -1  11   2      499.34      554.24     17.51 o 
   0  11   2      796.50      732.82     21.61 o 
   1  11   2        0.40        3.93      2.89 o 
   2  11   2      136.30      149.64      8.97 o 
   3  11   2      218.38      207.27     10.99 o 
   4  11   2      237.82      237.08     12.40 o 
   5  11   2       77.27       62.47      8.91 o 
  -5  12   2        7.50        8.64      4.44 o 
  -4  12   2        1.85       -1.31      3.56 o 
  -3  12   2       96.95       95.57      5.03 o 
  -2  12   2      350.00      343.37     13.11 o 
  -1  12   2        5.27       11.86      3.63 o 
   0  12   2      223.97      227.54     10.75 o 
   1  12   2      270.35      284.83     12.47 o 
   2  12   2      181.28      185.57     10.38 o 
   3  12   2        3.89        8.10      3.90 o 
   4  12   2      272.05      303.05     14.72 o 
  -2  13   2      168.52      147.29      8.77 o 
  -1  13   2       63.47       51.28      5.58 o 
   0  13   2        3.67        2.29      3.16 o 
   1  13   2        7.16        1.92      3.56 o 
   2  13   2      171.45      158.58      9.88 o 
  -3 -13   3      431.95      432.53     18.08 o 
  -2 -13   3       86.14       90.43      8.27 o 
   1 -13   3      143.02      163.62     10.08 o 
   2 -13   3       27.41       31.96      5.54 o 
   3 -13   3      171.59      180.86     11.66 o 
  -5 -12   3      104.97      120.47      8.80 o 
  -4 -12   3        6.03        4.40      3.39 o 
  -3 -12   3      122.45      159.76      6.74 o 
  -2 -12   3      205.80      203.81     11.02 o 
  -1 -12   3       20.56       11.19      3.86 o 
   0 -12   3       23.92       17.74      4.34 o 
   1 -12   3       58.74       44.36      5.61 o 
   2 -12   3      309.23      298.14     13.68 o 
   3 -12   3        5.75       10.32      4.50 o 
   4 -12   3      114.89       99.57      9.01 o 
  -6 -11   3       40.09       47.11      6.38 o 
  -5 -11   3      266.99      268.47     12.64 o 
  -4 -11   3      384.98      423.05     15.59 o 
  -3 -11   3       10.20       12.27      2.71 o 
  -2 -11   3      203.33      244.67      7.65 o 
  -1 -11   3      211.16      279.78      7.76 o 
   0 -11   3      542.37      520.48     12.34 o 
   1 -11   3       21.61        9.21      3.80 o 
   2 -11   3      368.52      386.02     15.46 o 
   3 -11   3      303.23      311.82     14.21 o 
   4 -11   3       87.87       81.49      8.10 o 
   5 -11   3        1.17        0.50      4.07 o 
   6 -11   3       69.12       77.43      8.37 o 
  -7 -10   3      274.96      306.85     14.62 o 
  -6 -10   3      233.36      248.41     12.47 o 
  -5 -10   3        5.35        4.07      3.16 o 
  -4 -10   3      309.40      271.43     11.66 o 
  -3 -10   3      881.98      896.15     18.10 o 
  -2 -10   3       47.05       56.86      3.63 o 
  -1 -10   3        0.61        0.43      1.22 o 
   0 -10   3      865.90      870.61     15.38 o 
   1 -10   3     1115.43     1123.95     31.32 o 
   2 -10   3      101.09      119.53      8.20 o 
   3 -10   3      163.81      143.79      9.11 o 
   4 -10   3      394.36      411.12     16.74 o 
   5 -10   3      543.90      615.40     22.38 o 
   6 -10   3       25.19       24.60      5.68 o 
  -8  -9   3      130.12      145.58     10.25 o 
  -7  -9   3       37.91       41.64      6.02 o 
  -6  -9   3      827.85      867.17     26.48 o 
  -5  -9   3      767.20      737.76     22.72 o 
  -4  -9   3       47.47       45.84      5.07 o 
  -3  -9   3      272.86      277.22      8.06 o 
  -2  -9   3     1584.16     1555.85     23.12 o 
  -1  -9   3     1010.28     1012.33     15.27 o 
   0  -9   3        2.39        5.09      1.22 o 
   1  -9   3      365.61      370.98     11.21 o 
   2  -9   3     1355.49     1402.88     34.48 o 
   3  -9   3     1076.96     1023.77     29.77 o 
   4  -9   3       19.83       17.64      4.10 o 
   5  -9   3      177.70      176.06     10.72 o 
   6  -9   3      380.60      375.40     16.57 o 
   7  -9   3      100.12      116.88      9.68 o 
  -8  -8   3      212.17      231.34     12.90 o 
  -7  -8   3      421.95      452.22     17.71 o 
  -6  -8   3      265.22      289.14     12.90 o 
  -5  -8   3      118.12      121.88      7.83 o 
  -4  -8   3      862.27      878.97     24.53 o 
  -3  -8   3     1114.89     1201.91     21.85 o 
  -2  -8   3       29.22       18.69      1.85 o 
  -1  -8   3     1439.26     1512.21     21.04 o 
   0  -8   3     2039.48     2300.63     30.30 o 
   1  -8   3      599.37      645.43     10.16 o 
   2  -8   3       23.78       43.82      2.93 o 
   3  -8   3      865.10      883.05     42.98 o 
   4  -8   3      370.49      400.77     15.32 o 
   5  -8   3      354.75      334.03     14.45 o 
   6  -8   3       15.73       14.45      4.84 o 
   7  -8   3      223.81      222.53     12.43 o 
   8  -8   3      164.72      163.32     11.12 o 
  -9  -7   3      116.95      125.98     10.22 o 
  -8  -7   3       15.88       23.32      5.18 o 
  -7  -7   3      445.06      390.05     15.96 o 
  -6  -7   3      895.67      877.29     26.04 o 
  -5  -7   3      190.96      199.98      9.44 o 
  -4  -7   3       98.54       97.52      6.25 o 
  -3  -7   3     1506.63     1407.40     34.38 o 
  -2  -7   3     1574.05     1381.02     19.53 o 
  -1  -7   3     1040.87     1275.31     17.86 o 
   0  -7   3      201.77      104.31      2.99 o 
   1  -7   3     3556.21     3642.14     46.11 o 
   2  -7   3      803.69      938.81     13.60 o 
   3  -7   3       70.06       91.99      5.09 o 
   4  -7   3       83.07       87.23      4.24 o 
   5  -7   3      791.15      961.90     19.10 o 
   6  -7   3      291.18      336.01     14.52 o 
   7  -7   3       16.21       16.26      4.54 o 
   8  -7   3      214.27      265.34     13.78 o 
  -9  -6   3      258.01      307.85     15.36 o 
  -8  -6   3      457.75      469.43     18.58 o 
  -7  -6   3        1.72       -1.28      2.92 o 
  -6  -6   3      763.76      767.57     23.39 o 
  -5  -6   3      798.60      753.32     21.98 o 
  -4  -6   3      605.45      547.25     16.60 o 
  -3  -6   3      231.93      304.56     10.59 o 
  -2  -6   3     1712.33     1746.67     42.12 o 
  -1  -6   3     3795.08     3377.52     42.93 o 
   0  -6   3     1651.52     1493.06     19.92 o 
   1  -6   3      384.66      330.06      5.73 o 
   2  -6   3     1388.81     1241.24     16.98 o 
   3  -6   3     1524.16     1388.19     36.23 o 
   4  -6   3       49.87       63.11      3.45 o 
   5  -6   3      574.30      577.24     20.15 o 
   6  -6   3      691.28      692.77     15.16 o 
   7  -6   3      143.08      164.29      9.75 o 
   8  -6   3        2.35        1.71      3.53 o 
   9  -6   3       89.85      100.75      8.77 o 
 -10  -5   3      229.01      252.95      8.70 o 
  -9  -5   3       37.49       47.33      4.09 o 
  -8  -5   3      747.53      864.21     16.49 o 
  -7  -5   3      833.12      920.42     16.50 o 
  -6  -5   3      191.22      194.44      9.71 o 
  -5  -5   3        1.33        0.30      1.95 o 
  -4  -5   3     3307.01     3569.37     78.67 o 
  -3  -5   3     3366.22     3711.92     80.69 o 
  -2  -5   3     1241.84     1144.38     27.29 o 
  -1  -5   3       59.87      117.13      2.92 o 
   0  -5   3     2148.29     1957.15     25.25 o 
   1  -5   3     1875.44     1558.23     20.44 o 
   2  -5   3       12.47        4.78      1.26 o 
   3  -5   3      617.94      613.61     12.70 o 
   4  -5   3     1688.71     1724.24     48.42 o 
   5  -5   3      136.89      118.89      4.78 o 
   6  -5   3       87.05      101.86      4.81 o 
   7  -5   3      191.60      182.24      6.77 o 
   8  -5   3      216.15      222.40     11.29 o 
   9  -5   3      114.25      120.54      9.04 o 
 -10  -4   3      219.59      216.25     12.89 o 
  -9  -4   3      316.15      288.94      8.44 o 
  -8  -4   3       44.69       31.85      3.07 o 
  -7  -4   3      295.72      289.38      7.51 o 
  -6  -4   3     1917.66     1994.73     29.04 o 
  -5  -4   3     1380.88     1361.94     34.01 o 
  -4  -4   3       60.62       80.08      5.04 o 
  -3  -4   3     2957.14     3038.24     66.44 o 
  -2  -4   3     2197.76     2518.28     55.04 o 
  -1  -4   3     5541.68     5274.79     80.92 o 
   0  -4   3      810.12      795.09     21.45 o 
   1  -4   3      239.30      234.35     20.08 o 
   2  -4   3     3283.62     3125.88    120.81 o 
   3  -4   3     2662.63     2705.14     43.44 o 
   4  -4   3        1.07        3.16      2.64 o 
   5  -4   3     1752.67     1956.67     33.31 o 
   6  -4   3      705.33      657.52     14.11 o 
   7  -4   3       75.11       73.30      4.43 o 
   8  -4   3       29.71       31.15      3.33 o 
   9  -4   3      226.33      232.41     11.66 o 
 -10  -3   3       29.76       42.19      3.76 o 
  -9  -3   3      272.20      289.53      8.30 o 
  -8  -3   3       98.01       80.02      4.47 o 
  -7  -3   3      473.89      436.95      9.50 o 
  -6  -3   3       25.64       20.61      2.16 o 
  -5  -3   3     2141.97     2172.00     30.29 o 
  -4  -3   3     3135.45     3157.24     69.43 o 
  -3  -3   3      648.12      745.39     18.92 o 
  -2  -3   3       16.40       20.16      2.12 o 
  -1  -3   3    12728.15    12889.26    265.48 o 
   0  -3   3     1161.41     1156.60     19.91 o 
   1  -3   3        7.51       21.51      2.12 o 
   2  -3   3     1051.72     1193.91     20.17 o 
   3  -3   3     2177.30     2075.68     35.71 o 
   4  -3   3     2726.79     2500.25     40.65 o 
   5  -3   3      349.99      345.42      8.45 o 
   6  -3   3      190.70      162.11      5.65 o 
   7  -3   3     1880.84     1802.51     31.90 o 
   8  -3   3      337.11      336.87      9.57 o 
   9  -3   3       11.91       11.29      4.03 o 
 -10  -2   3      230.43      260.49      8.19 o 
  -9  -2   3       47.81       49.98      5.81 o 
  -8  -2   3      163.19      231.80      6.78 o 
  -7  -2   3      643.72      718.44     25.47 o 
  -6  -2   3     4676.92     5029.80     65.90 o 
  -5  -2   3      411.35      412.41      7.87 o 
  -4  -2   3      513.70      648.66     10.43 o 
  -3  -2   3     8034.99     7658.27    159.89 o 
  -2  -2   3    15862.25    15315.12    315.41 o 
  -1  -2   3      128.53      160.77      5.04 o 
   0  -2   3    35846.90    31480.62   2108.89 o 
   1  -2   3     2814.39     3170.39    133.14 o 
   2  -2   3     1338.24     1546.84     25.19 o 
   3  -2   3      290.07      354.13      7.64 o 
   4  -2   3     1907.35     2007.30     40.73 o 
   5  -2   3     1866.56     1591.14     35.97 o 
   6  -2   3      442.46      365.26      9.00 o 
   7  -2   3      306.87      262.92      7.69 o 
   8  -2   3      742.71      704.93     22.62 o 
   9  -2   3      143.06      126.69      9.11 o 
 -11  -1   3        0.14       -0.23      2.39 o 
 -10  -1   3      118.12      110.70      5.25 o 
  -9  -1   3      667.40      646.96     13.07 o 
  -8  -1   3      552.06      589.44     22.36 o 
  -7  -1   3        0.42        1.27      1.39 o 
  -6  -1   3     1985.20     1844.36     26.35 o 
  -5  -1   3     1646.59     1759.22     24.55 o 
  -4  -1   3     2123.87     2259.19     30.04 o 
  -3  -1   3      233.16      225.25      7.16 o 
  -2  -1   3     6571.12     6411.96    133.21 o 
  -1  -1   3    23361.08    18990.44    393.18 o 
   1  -1   3       96.43       51.21      2.79 o 
   2  -1   3    22424.80    21587.03    473.83 o 
   3  -1   3     7301.74     7928.68    120.87 o 
   4  -1   3        2.09       13.26      1.71 o 
   5  -1   3     1552.28     1679.84     28.48 o 
   6  -1   3      631.22      666.17     13.60 o 
   7  -1   3      496.79      475.81     16.53 o 
   8  -1   3      166.96      176.16      9.98 o 
   9  -1   3       42.38       37.40      5.48 o 
 -10   0   3       71.15       52.09      3.11 o 
  -9   0   3        0.68        0.62      1.53 o 
  -8   0   3      760.37      774.41     15.39 o 
  -7   0   3     1077.14     1035.99     16.62 o 
  -6   0   3      183.92      113.89      3.79 o 
  -5   0   3      319.35      297.14      5.93 o 
  -4   0   3     3846.97     3223.21     41.71 o 
  -3   0   3     2592.79     2634.75     56.36 o 
  -2   0   3    26521.63    22836.86    511.89 o 
  -1   0   3        4.62       14.83      0.93 o 
   1   0   3     1014.71     1013.38     25.69 o 
   2   0   3      138.33      182.68      5.21 o 
   3   0   3     5142.05     4623.13     57.42 o 
   4   0   3     1498.82     1207.82     20.70 o 
   5   0   3      300.70      346.49      7.89 o 
   6   0   3      381.45      311.43      7.68 o 
   7   0   3      593.36      520.27     17.71 o 
   8   0   3      486.10      434.88     16.67 o 
   9   0   3       94.24       93.89      7.90 o 
 -10   1   3      320.25      341.83     14.08 o 
  -9   1   3      148.10      142.39      6.26 o 
  -8   1   3       15.22       11.66      1.88 o 
  -7   1   3      202.26      204.06      7.44 o 
  -6   1   3     1604.98     1673.03     30.47 o 
  -5   1   3      977.73      688.01      9.26 o 
  -4   1   3      221.90      525.33      7.07 o 
  -3   1   3     2612.48     2373.85     36.10 o 
  -2   1   3        6.13       34.96      1.42 o 
  -1   1   3     1285.94     1251.03     19.24 o 
   0   1   3      107.51       71.86      1.98 o 
   1   1   3     1761.86     1520.75     23.37 o 
   2   1   3     5789.04     5939.94     87.65 o 
   3   1   3       72.50       59.62      3.14 o 
   4   1   3      603.19      648.78      9.78 o 
   5   1   3     2344.02     2140.71     35.14 o 
   6   1   3      615.87      567.01     18.05 o 
   7   1   3       19.58       21.71      3.93 o 
   8   1   3      129.59      121.18      8.23 o 
   9   1   3      177.06      155.83     10.12 o 
 -10   2   3       10.63        5.65      4.74 o 
  -9   2   3      141.87      136.00      6.41 o 
  -8   2   3      817.93      817.13     16.35 o 
  -7   2   3      504.64      523.13     25.22 o 
  -6   2   3      400.78      288.35      7.01 o 
  -5   2   3     1755.50     2064.34     63.63 o 
  -4   2   3        5.08        7.10      0.71 o 
  -3   2   3     1631.82     1262.66     27.00 o 
  -2   2   3       75.36       42.76      2.02 o 
  -1   2   3     8665.74     8829.90    129.50 o 
   0   2   3      579.31      534.57      8.97 o 
   1   2   3     4795.16     5399.80     83.10 o 
   2   2   3     3402.71     3201.17     48.43 o 
   3   2   3     5194.14     5879.07     87.68 o 
   4   2   3     1119.99     1173.95     20.31 o 
   5   2   3        0.08        5.38      2.18 o 
   6   2   3      972.55      919.13     26.11 o 
   7   2   3     2064.38     1954.86     48.89 o 
   8   2   3      115.38      119.63      8.54 o 
   9   2   3      112.71       99.57      8.50 o 
 -10   3   3      260.15      265.78     14.08 o 
  -9   3   3      116.88      134.12      9.71 o 
  -8   3   3      197.97      206.00      9.68 o 
  -7   3   3     2500.36     2290.91     52.79 o 
  -6   3   3      759.95      626.57     21.62 o 
  -5   3   3      206.68      100.01      4.39 o 
  -4   3   3      880.24      887.33     10.56 o 
  -3   3   3     3483.72     3709.46     55.64 o 
  -2   3   3     3920.48     3725.29     78.60 o 
  -1   3   3      222.44      390.72      6.82 o 
   0   3   3     6346.16     6602.62     96.91 o 
   1   3   3    13381.69    13654.82    199.02 o 
   2   3   3     1567.90     1322.14     21.63 o 
   3   3   3     1751.81     1743.55     28.33 o 
   4   3   3     1648.01     1425.84     24.34 o 
   5   3   3     2001.80     2187.50     36.11 o 
   6   3   3      101.52       95.27      6.92 o 
   7   3   3      600.93      579.35     19.96 o 
   8   3   3      441.76      388.34     16.20 o 
   9   3   3       98.85       92.75      8.10 o 
 -10   4   3      195.53      199.31     12.77 o 
  -9   4   3      447.32      452.82     18.99 o 
  -8   4   3      208.36      223.96      7.65 o 
  -7   4   3       27.77       33.20      4.00 o 
  -6   4   3      217.76      228.24      8.84 o 
  -5   4   3      815.45      776.47     20.13 o 
  -4   4   3     2105.11     2232.32     24.65 o 
  -3   4   3      671.86      588.25     15.09 o 
  -2   4   3     5150.02     6377.86    132.71 o 
  -1   4   3     2584.82     2702.45     40.54 o 
   0   4   3        2.88       -0.17      0.69 o 
   1   4   3     4905.88     5604.13     83.25 o 
   2   4   3     3213.89     3640.59     55.49 o 
   3   4   3       38.59        8.67      1.53 o 
   4   4   3       76.25       35.21      2.65 o 
   5   4   3      483.06      443.43     10.62 o 
   6   4   3      507.17      554.18     18.79 o 
   7   4   3      173.87      140.40      8.97 o 
   8   4   3       25.12       31.02      5.14 o 
   9   4   3      187.08      169.33     10.99 o 
 -10   5   3        7.56        6.59      4.91 o 
  -9   5   3      252.10      268.91     14.72 o 
  -8   5   3      670.21      660.20     23.79 o 
  -7   5   3       86.36      100.13      7.26 o 
  -6   5   3       44.99       34.31      3.43 o 
  -5   5   3      211.37      190.47      7.46 o 
  -4   5   3     5958.45     5855.54    123.03 o 
  -3   5   3      476.44      518.66     13.64 o 
  -2   5   3      564.29      368.07     10.32 o 
  -1   5   3     1796.01     1747.44     26.89 o 
   0   5   3     6312.73     6846.83    101.00 o 
   1   5   3     1592.04     1948.20     45.95 o 
   2   5   3        7.15       -0.09      1.83 o 
   3   5   3      277.15      374.83      8.80 o 
   4   5   3     1690.35     1794.09     30.48 o 
   5   5   3       66.66       72.99      4.18 o 
   6   5   3      282.68      281.09      8.68 o 
   7   5   3      307.88      297.54     13.54 o 
   8   5   3      113.26      126.32      9.31 o 
   9   5   3        0.76       -0.03      3.09 o 
 -10   6   3      118.84      135.36     11.19 o 
  -9   6   3       89.31       86.33      9.01 o 
  -8   6   3       41.97       42.71      6.69 o 
  -7   6   3       55.97       55.61      3.93 o 
  -6   6   3       91.34       67.54      4.05 o 
  -5   6   3      246.47      257.23     10.23 o 
  -4   6   3      503.01      490.35     17.07 o 
  -3   6   3     2054.68     1698.39     28.64 o 
  -2   6   3     1253.10     1118.92     19.63 o 
  -1   6   3      273.30      350.69      5.85 o 
   0   6   3     1870.81     1803.33     18.66 o 
   1   6   3     1877.48     1778.19     23.58 o 
   2   6   3      510.56      455.04      9.81 o 
   3   6   3        4.72       18.14      2.17 o 
   4   6   3      634.65      686.57     14.51 o 
   5   6   3     1259.69     1271.28     24.41 o 
   6   6   3       33.47       32.76      3.40 o 
   7   6   3        4.80        4.57      2.96 o 
   8   6   3      141.00      129.18      9.48 o 
  -9   7   3      121.55      130.92     10.82 o 
  -8   7   3      146.19      194.44     12.30 o 
  -7   7   3      306.73      306.61     14.95 o 
  -6   7   3      308.08      351.16     19.84 o 
  -5   7   3     1397.12     1459.09     25.94 o 
  -4   7   3      982.42      983.56     18.43 o 
  -3   7   3      193.23      132.10      4.61 o 
  -2   7   3      866.86      797.92     15.09 o 
  -1   7   3     2142.12     1866.64     31.01 o 
   0   7   3      122.38      115.05      3.07 o 
   1   7   3      430.88      468.69      7.11 o 
   2   7   3      206.26      201.39      5.80 o 
   3   7   3     1345.68     1393.00     24.73 o 
   4   7   3      115.62      128.95      5.58 o 
   5   7   3      152.38      207.23      7.50 o 
   6   7   3      285.10      328.26     12.18 o 
   7   7   3      212.03      215.74     12.16 o 
   8   7   3        1.99       -0.77      2.72 o 
  -9   8   3        0.27       -1.88      4.27 o 
  -8   8   3       64.55       58.98      7.76 o 
  -7   8   3      228.71      241.52     13.51 o 
  -6   8   3      109.88      135.50      9.80 o 
  -5   8   3      278.52      257.11     14.06 o 
  -4   8   3      698.82      725.78     23.39 o 
  -3   8   3      314.63      364.81      8.80 o 
  -2   8   3       99.87       93.60      4.10 o 
  -1   8   3      104.11      130.67      4.61 o 
   0   8   3      675.69      566.91     11.52 o 
   1   8   3     1176.55     1082.16     13.99 o 
   2   8   3      259.62      269.83      5.38 o 
   3   8   3      685.29      601.42      9.70 o 
   4   8   3      983.69      999.11     17.07 o 
   5   8   3      344.92      419.03      8.46 o 
   6   8   3       12.98       10.40      2.00 o 
   7   8   3      185.59      213.30      7.42 o 
  -8   9   3       25.26       14.79      5.58 o 
  -7   9   3       18.21        9.44      4.70 o 
  -6   9   3      502.15      503.50     20.10 o 
  -5   9   3      768.10      829.73     16.98 o 
  -4   9   3        7.15        3.60      3.06 o 
  -3   9   3      503.34      440.51     10.45 o 
  -2   9   3      260.70      284.25      7.72 o 
  -1   9   3      197.64      203.34      6.15 o 
   0   9   3      137.07      146.32      7.36 o 
   1   9   3      708.92      718.87     20.70 o 
   2   9   3      154.73      137.69      3.82 o 
   3   9   3       55.33       45.61      2.58 o 
   4   9   3       34.70       30.14      2.40 o 
   5   9   3      367.55      420.57      8.67 o 
   6   9   3      353.92      400.05      8.83 o 
  -7  10   3       94.88      102.60      9.64 o 
  -6  10   3       26.68       26.35      5.58 o 
  -5  10   3      247.67      248.72      7.87 o 
  -4  10   3      466.48      465.66     11.37 o 
  -3  10   3      307.71      334.51      9.16 o 
  -2  10   3       13.32        4.91      3.07 o 
  -1  10   3      993.69     1003.78     26.48 o 
   0  10   3     1094.95     1142.26     29.81 o 
   1  10   3      169.95      157.98      8.60 o 
   2  10   3      372.06      411.49     15.16 o 
   4  10   3      304.41      312.86      9.36 o 
   5  10   3        0.81        1.44      1.62 o 
   6  10   3      174.49      206.83      6.34 o 
  -6  11   3      148.78      152.53     11.29 o 
  -5  11   3       34.42       33.34      5.85 o 
  -4  11   3        8.91        7.89      2.42 o 
  -3  11   3      393.23      406.24     11.24 o 
  -2  11   3      596.20      593.69     13.39 o 
  -1  11   3        1.90        4.13      2.59 o 
   0  11   3      125.52      102.16      7.02 o 
   1  11   3      577.04      551.49     18.38 o 
   2  11   3      153.80      158.75      9.31 o 
   3  11   3       24.56       20.83      4.44 o 
   4  11   3      264.19      283.86     13.74 o 
  -5  12   3      149.29      155.32     10.89 o 
  -4  12   3       52.42       54.54      6.59 o 
  -3  12   3       11.32        7.81      2.48 o 
  -2  12   3      137.96      142.22      8.20 o 
  -1  12   3      224.28      221.25     10.48 o 
   0  12   3       44.96       29.20      4.37 o 
   1  12   3        9.07       -2.18      2.76 o 
   2  12   3      174.84      169.03     10.05 o 
   3  12   3      144.79      146.89      9.64 o 
  -3  13   3      103.63      112.44      7.66 o 
  -2  13   3       39.06       35.42      5.04 o 
  -1  13   3       60.34       61.56      6.18 o 
   0  13   3      119.95       98.56      7.73 o 
   1  13   3       85.99       94.16      7.86 o 
   1 -13   4      175.46      195.41     11.43 o 
   2 -13   4      297.27      272.57     13.88 o 
  -5 -12   4      138.14      141.01      9.11 o 
  -4 -12   4      195.10      195.95     10.45 o 
  -3 -12   4       55.22       78.40      6.79 o 
  -2 -12   4       15.18        6.09      2.45 o 
   0 -12   4       67.34       70.91      7.09 o 
   1 -12   4       16.06       12.00      4.00 o 
   2 -12   4      121.68      122.79      9.24 o 
   3 -12   4      229.24      242.26     13.01 o 
   4 -12   4       23.49       31.15      5.95 o 
  -6 -11   4       22.56       25.77      5.11 o 
  -5 -11   4        7.29        2.89      3.33 o 
  -4 -11   4      232.10      248.81     11.32 o 
  -3 -11   4      414.14      386.59     14.15 o 
  -2 -11   4       19.33        7.62      2.69 o 
  -1 -11   4      155.34      132.90      4.46 o 
   0 -11   4      406.83      362.81      9.19 o 
   1 -11   4      590.22      603.84     20.43 o 
   2 -11   4        2.92       -0.30      3.19 o 
   3 -11   4      103.47       95.34      8.13 o 
   4 -11   4      190.64      228.95     12.77 o 
   5 -11   4      213.86      216.82     12.84 o 
  -7 -10   4       42.15       45.13      6.38 o 
  -6 -10   4      353.31      364.91     15.39 o 
  -5 -10   4      171.38      212.68     10.89 o 
  -4 -10   4       26.49       36.83      4.74 o 
  -3 -10   4      278.13      352.78     12.97 o 
  -2 -10   4       90.04       93.96      4.46 o 
  -1 -10   4       34.25       32.27      2.30 o 
   0 -10   4      100.30       85.82      3.37 o 
   1 -10   4      342.52      350.33      8.89 o 
   2 -10   4      643.09      664.64     21.84 o 
   3 -10   4       29.91       22.62      4.77 o 
   4 -10   4       66.22       75.98      7.59 o 
   5 -10   4      358.19      391.93     17.10 o 
   6 -10   4      238.45      243.20     13.51 o 
  -8  -9   4      131.76      161.57     10.96 o 
  -7  -9   4      166.49      164.36     10.32 o 
  -6  -9   4      117.07      126.66      8.77 o 
  -5  -9   4      215.37      196.62     10.22 o 
  -4  -9   4     1797.90     1868.16     45.57 o 
  -3  -9   4      467.42      470.27     15.42 o 
  -2  -9   4        0.69        1.39      1.65 o 
  -1  -9   4     1043.00      991.05     15.08 o 
   0  -9   4     1460.23     1453.67     20.48 o 
   1  -9   4      152.55      155.81      5.34 o 
   2  -9   4      173.44      180.61      6.11 o 
   3  -9   4      547.05      588.49     20.13 o 
   4  -9   4      531.63      585.60     20.60 o 
   5  -9   4      109.56       96.98      8.40 o 
   6  -9   4       52.44       69.49      7.63 o 
   7  -9   4      220.32      237.92     13.44 o 
  -8  -8   4       16.65       18.85      4.81 o 
  -7  -8   4      186.37      207.68     11.29 o 
  -6  -8   4      833.94      826.68     25.07 o 
  -5  -8   4      328.02      330.34     13.21 o 
  -4  -8   4      134.20      143.63      7.96 o 
  -3  -8   4      676.83      722.17     20.47 o 
  -2  -8   4     1802.74     1721.74     40.39 o 
  -1  -8   4        2.56        0.86      1.06 o 
   0  -8   4     1293.23     1279.19     28.75 o 
   1  -8   4     1066.81      874.51     16.45 o 
   2  -8   4      571.66      536.28     18.05 o 
   3  -8   4       80.25       98.51      8.10 o 
   4  -8   4      723.34      638.94     44.04 o 
   5  -8   4      750.35      782.12     25.24 o 
   6  -8   4      110.18      144.90      9.68 o 
   7  -8   4       12.55        2.82      3.97 o 
  -9  -7   4      350.26      366.86     16.94 o 
  -8  -7   4      301.27      322.81     14.79 o 
  -7  -7   4       22.48       25.47      4.57 o 
  -6  -7   4      739.31      751.94     22.99 o 
  -5  -7   4      725.56      702.37     21.04 o 
  -4  -7   4      576.44      585.50     17.88 o 
  -3  -7   4        0.07        1.92      2.02 o 
  -2  -7   4     3019.72     3527.73     76.95 o 
  -1  -7   4     2969.99     2973.74     54.85 o 
   0  -7   4      248.95      183.67      4.15 o 
   1  -7   4      451.73      532.68      8.58 o 
   2  -7   4     2198.13     2180.03     36.36 o 
   3  -7   4     1205.34      996.75     43.00 o 
   4  -7   4        0.31        6.00      1.91 o 
   5  -7   4      211.21      227.81      7.56 o 
   6  -7   4       92.85       67.55      6.86 o 
   7  -7   4       44.93       43.28      5.85 o 
   8  -7   4        4.68        6.49      4.27 o 
  -9  -6   4       13.03        4.57      4.13 o 
  -8  -6   4      345.18      335.21     14.92 o 
  -6  -6   4      392.29      393.01     14.55 o 
  -5  -6   4      113.90      116.10      6.86 o 
  -4  -6   4     2726.85     2689.76     61.09 o 
  -3  -6   4      353.48      390.29     12.53 o 
  -2  -6   4       13.08        0.97      1.55 o 
  -1  -6   4      149.50      149.54      4.52 o 
   0  -6   4     1983.26     2226.66     42.22 o 
   1  -6   4     3217.47     3220.85     68.38 o 
   2  -6   4       65.96      105.07      6.80 o 
   3  -6   4       37.60       55.47      4.07 o 
   4  -6   4      861.21      878.70     17.37 o 
   5  -6   4      209.10      210.76      7.03 o 
   6  -6   4       40.04       28.56      3.18 o 
   7  -6   4      179.69      194.65      7.37 o 
   8  -6   4      191.84      195.92     11.02 o 
 -10  -5   4      193.44      231.27     13.44 o 
  -9  -5   4      273.97      253.99     13.34 o 
  -8  -5   4       40.45       34.58      5.54 o 
  -7  -5   4      490.20      431.45     16.10 o 
  -6  -5   4      930.37      926.32     26.04 o 
  -5  -5   4      810.66      726.00     20.70 o 
  -4  -5   4      749.21      845.80     22.58 o 
  -3  -5   4      754.59      612.51     16.97 o 
  -2  -5   4      890.59      859.51     21.37 o 
  -1  -5   4     6392.97     6818.81    104.50 o 
   0  -5   4      488.53      666.38     12.30 o 
   1  -5   4     2813.34     2893.26     75.39 o 
   2  -5   4     1877.34     1952.06     32.38 o 
   3  -5   4      723.52      830.67     15.91 o 
   4  -5   4        3.86        7.56      1.74 o 
   5  -5   4      454.82      461.04     11.03 o 
   6  -5   4      805.02      903.91     21.04 o 
   7  -5   4       53.61       53.22      4.12 o 
   8  -5   4      109.38      119.42      6.02 o 
   9  -5   4      182.33      206.10     11.09 o 
 -10  -4   4       30.68       29.17      6.05 o 
  -9  -4   4       44.00       55.08      6.55 o 
  -8  -4   4      244.79      246.93     11.96 o 
  -7  -4   4      371.72      327.55     13.37 o 
  -6  -4   4       13.80       13.48      3.33 o 
  -5  -4   4     1067.33     1055.69     27.35 o 
  -4  -4   4     1030.79      971.95     24.77 o 
  -3  -4   4      719.08      605.96     16.43 o 
  -2  -4   4      220.61      164.23      6.18 o 
  -1  -4   4     6287.05     5950.82     91.19 o 
   0  -4   4     1787.31     1638.70     26.70 o 
   1  -4   4      218.13      317.93      7.04 o 
   2  -4   4      805.35      680.89     12.99 o 
   3  -4   4      743.65      807.67     15.31 o 
   4  -4   4     1517.47     1340.86     23.77 o 
   5  -4   4        0.16        2.21      1.54 o 
   6  -4   4      758.42      728.93     15.42 o 
   7  -4   4      778.06      753.14     16.33 o 
   8  -4   4       17.99       22.24      3.09 o 
   9  -4   4        5.00        2.29      3.39 o 
 -10  -3   4      578.18      667.81     14.48 o 
  -9  -3   4        6.37       12.34      2.56 o 
  -8  -3   4      226.19      256.69     11.21 o 
  -7  -3   4     1416.78     1457.58     22.56 o 
  -6  -3   4     1035.73     1088.29     28.70 o 
  -5  -3   4       13.44       11.06      2.49 o 
  -4  -3   4      365.19      429.87     12.90 o 
  -3  -3   4     5551.71     6026.32    127.03 o 
  -1  -3   4     1755.59     1702.72     37.10 o 
   0  -3   4     2736.27     2684.04     42.14 o 
   1  -3   4      315.89      320.99      6.97 o 
   2  -3   4     2727.82     2659.70     59.53 o 
   3  -3   4      257.93      242.86     10.47 o 
   4  -3   4     4607.07     5113.00     79.94 o 
   5  -3   4     1192.44     1194.22     21.82 o 
   6  -3   4        0.72        0.28      1.47 o 
   7  -3   4      233.79      221.68      7.36 o 
   8  -3   4      374.05      362.89     10.14 o 
   9  -3   4      131.84      146.18      9.98 o 
 -10  -2   4      390.98      379.40      9.93 o 
  -9  -2   4      501.56      464.48     10.66 o 
  -8  -2   4       35.84       39.08      2.96 o 
  -7  -2   4      357.46      349.77      9.88 o 
  -6  -2   4     1202.73     1100.55     17.16 o 
  -5  -2   4     3857.99     3745.39     81.76 o 
  -4  -2   4     4529.99     4651.58     99.17 o 
  -3  -2   4      555.76      489.72     13.17 o 
  -2  -2   4    22424.09    20135.56    415.89 o 
  -1  -2   4     7550.27     7259.58    150.31 o 
   0  -2   4      946.80      988.72     22.78 o 
   1  -2   4      585.19      561.47     15.26 o 
   2  -2   4     6631.89     6384.18     97.95 o 
   3  -2   4     3246.49     3500.41     55.22 o 
   4  -2   4      316.85      303.64      7.39 o 
   5  -2   4      836.18      819.64     15.87 o 
   6  -2   4      508.86      535.78     11.82 o 
   7  -2   4      769.58      697.04     15.39 o 
   8  -2   4       29.18       25.81      4.64 o 
   9  -2   4      129.77      116.37      8.77 o 
 -11  -1   4      181.27      173.42      5.64 o 
 -10  -1   4       17.98        7.41      2.33 o 
  -9  -1   4      148.24      189.12      6.16 o 
  -8  -1   4      861.25      861.61     15.06 o 
  -7  -1   4      875.44      882.76     22.83 o 
  -6  -1   4      240.22      226.49      5.48 o 
  -5  -1   4      787.61      881.72     22.48 o 
  -4  -1   4     4802.53     4330.85     92.14 o 
  -3  -1   4     1910.63     1617.13     35.86 o 
  -2  -1   4      431.00      553.57     13.34 o 
  -1  -1   4      216.78      281.29      5.32 o 
   1  -1   4     2870.00     2824.65     44.22 o 
   2  -1   4     1093.26     1472.61     24.32 o 
   3  -1   4     2720.09     2611.48     41.70 o 
   4  -1   4      739.09      633.04     12.39 o 
   5  -1   4      966.88      980.41     18.11 o 
   6  -1   4      240.78      215.02      6.33 o 
   7  -1   4      894.41      797.61     24.23 o 
   8  -1   4      250.95      236.21     11.76 o 
   9  -1   4       69.76       66.81      7.19 o 
 -11   0   4      196.93      174.24     10.38 o 
 -10   0   4      234.21      260.94      6.46 o 
  -9   0   4       34.22       42.63      2.96 o 
  -8   0   4       58.63       48.11      9.46 o 
  -7   0   4      949.39      963.86     15.50 o 
  -6   0   4     2851.63     3309.11     53.80 o 
  -5   0   4     1255.20     1657.93     38.04 o 
  -4   0   4       13.99        9.54      1.65 o 
  -3   0   4      753.40     1100.31     17.87 o 
  -2   0   4     7840.73     8368.22    188.15 o 
  -1   0   4     4857.56     4576.60     67.56 o 
   0   0   4      591.86      454.27      7.89 o 
   1   0   4     6577.26     6813.63     99.89 o 
   2   0   4     1718.98     1708.89     26.54 o 
   3   0   4       56.52       31.60      1.87 o 
   4   0   4        1.66        4.20      1.29 o 
   5   0   4     1530.43     1416.56     24.58 o 
   6   0   4      168.22      172.19      8.87 o 
   7   0   4        8.84       10.35      3.33 o 
   8   0   4       26.40       27.79      4.77 o 
   9   0   4      306.31      290.75     14.15 o 
 -10   1   4       14.76        9.88      3.97 o 
  -9   1   4      124.97      133.44      8.40 o 
  -8   1   4     1440.94     1458.80     19.00 o 
  -7   1   4      170.36      173.97      4.19 o 
  -6   1   4     1113.42      985.82     12.88 o 
  -5   1   4     3527.56     3227.83     49.69 o 
  -4   1   4     1045.24     1464.96     23.54 o 
  -3   1   4      185.98       51.58      4.39 o 
  -2   1   4     6957.30     7335.13    107.47 o 
  -1   1   4     1041.78     1345.57     29.98 o 
   0   1   4     6692.37     7485.84    141.63 o 
   1   1   4        4.31       12.22      2.35 o 
   2   1   4     1279.99     1227.27     19.80 o 
   3   1   4     6283.82     6448.76     79.66 o 
   4   1   4      623.43      632.90     24.78 o 
   5   1   4       68.86       77.56      5.58 o 
   6   1   4      659.24      654.15     20.36 o 
   7   1   4      574.56      577.50     19.56 o 
   8   1   4      316.29      300.26     13.74 o 
   9   1   4       48.04       49.63      6.35 o 
 -10   2   4      284.34      294.38     13.31 o 
  -9   2   4       32.57       35.32      4.87 o 
  -8   2   4      450.92      479.34     16.43 o 
  -7   2   4     1146.30     1249.04     15.99 o 
  -6   2   4      764.51      695.93      9.53 o 
  -5   2   4      142.25      134.07      9.76 o 
  -4   2   4     5553.97     4681.32     69.80 o 
  -3   2   4     3143.11     3037.51     45.62 o 
  -2   2   4      287.96      357.93     17.51 o 
  -1   2   4      273.43      256.96      5.00 o 
   0   2   4     1377.44     1306.33     20.41 o 
   1   2   4     4937.24     5668.31    111.40 o 
   2   2   4      400.70      402.49      8.00 o 
   3   2   4     1484.97     1781.36     28.71 o 
   4   2   4     3708.20     3433.43     53.24 o 
   5   2   4      756.03      646.03     19.44 o 
   6   2   4        5.24        5.31      2.76 o 
   7   2   4      552.29      547.56     19.26 o 
   8   2   4      604.30      553.84     20.13 o 
   9   2   4       31.31       22.58      5.11 o 
 -10   3   4      173.55      173.87     11.93 o 
  -9   3   4      253.44      257.65     11.69 o 
  -8   3   4      114.02      114.66      7.63 o 
  -7   3   4       84.71       83.54      6.28 o 
  -6   3   4      961.82     1070.94     13.33 o 
  -5   3   4     2601.25     2643.47     68.76 o 
  -4   3   4       12.07        6.29      0.89 o 
  -3   3   4      555.58      508.43     11.54 o 
  -2   3   4     8375.84     8621.38    127.73 o 
  -1   3   4     2071.46     2237.93     33.88 o 
   0   3   4      277.22      363.39      6.94 o 
   1   3   4     4432.54     3964.45     59.70 o 
   2   3   4     3336.40     3706.89     56.30 o 
   3   3   4     2652.10     3057.05     47.48 o 
   4   3   4       89.69       65.73      3.46 o 
   5   3   4      187.11      191.52      6.19 o 
   6   3   4     2597.55     2565.32     61.06 o 
   7   3   4      439.81      396.94     15.90 o 
   8   3   4       62.06       41.43      5.65 o 
   9   3   4      184.41      180.63     11.46 o 
 -10   4   4       15.55        9.51      4.91 o 
  -9   4   4      225.72      248.89      8.75 o 
  -8   4   4      645.85      600.89     18.58 o 
  -7   4   4      225.96      187.78      8.77 o 
  -6   4   4      250.78      212.15      8.80 o 
  -5   4   4      332.74      351.07     11.43 o 
  -4   4   4      511.45      473.56     13.51 o 
  -3   4   4      222.44      221.19      7.70 o 
  -2   4   4       42.63       24.97      2.45 o 
  -1   4   4     6538.99     6299.67     92.73 o 
   0   4   4     4371.43     4500.40     67.09 o 
   1   4   4      458.77      583.86     10.89 o 
   2   4   4     4796.37     4700.23     70.99 o 
   3   4   4     1657.84     1502.29     25.37 o 
   4   4   4     1608.45     1838.29     30.90 o 
   5   4   4      146.88      142.33      6.49 o 
   6   4   4      603.60      622.48     26.08 o 
   7   4   4      580.57      496.17     18.45 o 
   8   4   4      162.23      162.28     10.25 o 
 -10   5   4      176.97      169.07     12.10 o 
  -9   5   4      123.43      120.64     10.28 o 
  -8   5   4       97.42      100.11      5.53 o 
  -7   5   4      779.24      829.16     22.72 o 
  -6   5   4      235.80      221.09      8.97 o 
  -5   5   4      138.07      115.13      5.81 o 
  -4   5   4      664.67      828.86     20.94 o 
  -3   5   4     1891.79     1819.16     40.70 o 
  -2   5   4     1704.82     1280.24     29.40 o 
  -1   5   4       23.17       30.45      1.66 o 
   0   5   4     4843.15     5075.89     75.67 o 
   1   5   4     8525.29     8872.69    130.92 o 
   2   5   4      805.98      550.20     11.15 o 
   3   5   4       79.46       97.65      4.27 o 
   4   5   4     2685.07     2480.25     40.65 o 
   5   5   4      984.09     1071.34     20.73 o 
   6   5   4       11.90       12.03      2.55 o 
   7   5   4       14.01       14.89      3.97 o 
   8   5   4       52.66       40.26      5.85 o 
 -10   6   4       43.95       39.02      6.96 o 
  -9   6   4      412.21      410.48     18.79 o 
  -8   6   4      290.96      336.51      9.88 o 
  -7   6   4       11.03       18.32      4.07 o 
  -6   6   4       84.39      104.51      6.12 o 
  -5   6   4      758.08      888.07     22.62 o 
  -4   6   4      730.52      906.25     22.52 o 
  -3   6   4      371.01      438.34     12.47 o 
  -2   6   4     1356.01     1741.90     39.32 o 
  -1   6   4      882.80      828.28     10.06 o 
   0   6   4      112.02      116.06      4.44 o 
   1   6   4        2.63       15.42      2.35 o 
   2   6   4     1126.98     1318.54     27.71 o 
   3   6   4     1979.58     1936.84     32.48 o 
   4   6   4       48.26       56.49      3.78 o 
   5   6   4      218.44      225.65      7.63 o 
   6   6   4      425.10      456.17     22.25 o 
   7   6   4      310.28      320.05     14.82 o 
   8   6   4        5.25       -0.71      2.82 o 
  -9   7   4       75.86       73.53      8.67 o 
  -8   7   4       93.06       85.76      8.64 o 
  -7   7   4      119.30      117.63      5.61 o 
  -6   7   4      394.79      397.41     16.11 o 
  -5   7   4      384.30      317.48      8.94 o 
  -4   7   4     1178.59     1092.41     20.25 o 
  -3   7   4     1002.26     1079.78     19.81 o 
  -2   7   4      414.71      449.70     14.28 o 
  -1   7   4      407.56      442.35      9.64 o 
   0   7   4     1252.98     1287.48     14.00 o 
   1   7   4     1710.37     1710.03     28.29 o 
   2   7   4      311.99      322.13      8.20 o 
   3   7   4      344.96      371.07      9.59 o 
   4   7   4      405.27      391.27     10.35 o 
   5   7   4      353.08      340.76      9.95 o 
   6   7   4       17.71       34.36      3.63 o 
   7   7   4      355.77      387.23     11.88 o 
  -9   8   4       35.93       40.49      7.46 o 
  -8   8   4       50.41       37.50      6.62 o 
  -7   8   4        5.42       -0.07      3.43 o 
  -6   8   4      530.01      499.39     11.95 o 
  -5   8   4      167.22      152.84      5.83 o 
  -4   8   4       15.39       13.30      2.06 o 
  -3   8   4       85.51       55.60      4.45 o 
  -2   8   4     1035.07     1082.02     19.95 o 
  -1   8   4      487.02      542.19     14.13 o 
   0   8   4      264.41      240.38      9.34 o 
   1   8   4      379.81      441.20      7.10 o 
   2   8   4      103.60      123.29      5.47 o 
   3   8   4       55.74       49.17      2.96 o 
   4   8   4      100.76      140.57      7.14 o 
   5   8   4      415.71      472.88     12.57 o 
   6   8   4      370.68      367.52     11.36 o 
   7   8   4        0.59        3.85      2.72 o 
  -8   9   4      300.67      322.17     16.80 o 
  -7   9   4       64.91       75.54      8.43 o 
  -6   9   4       94.11       96.11      4.97 o 
  -5   9   4      631.40      606.10     13.64 o 
  -4   9   4     1115.47     1031.66     20.00 o 
  -3   9   4      434.27      397.91     10.03 o 
  -2   9   4      437.52      379.33     18.95 o 
  -1   9   4     1024.18      880.51     23.56 o 
   0   9   4      736.76      661.41     19.26 o 
   1   9   4        6.56       21.00      3.66 o 
   2   9   4      152.19      122.52      7.43 o 
   3   9   4      681.00      719.12     13.12 o 
   4   9   4      264.25      321.23      7.08 o 
   5   9   4       42.39       45.61      3.07 o 
   6   9   4      311.94      352.28      8.34 o 
  -7  10   4      159.59      163.59     11.80 o 
  -6  10   4       71.96       79.85      8.27 o 
  -5  10   4        0.33       -0.87      1.89 o 
  -4  10   4      290.85      261.61      8.06 o 
  -3  10   4      909.17      875.80     27.12 o 
  -2  10   4      117.23       96.04      4.75 o 
  -1  10   4      148.11      153.31      7.93 o 
   0  10   4      489.93      450.81     15.36 o 
   1  10   4      733.64      648.17     20.13 o 
   2  10   4       96.67       95.84      7.33 o 
   3  10   4      214.57      182.94     10.32 o 
   4  10   4      449.16      473.46     18.15 o 
   5  10   4      180.68      169.72      5.41 o 
  -6  11   4      199.22      208.15     12.80 o 
  -5  11   4      284.31      291.30      9.08 o 
  -4  11   4       11.72       12.63      2.75 o 
  -3  11   4       47.66       46.24      5.07 o 
  -2  11   4      236.05      225.25     10.05 o 
  -1  11   4       68.02       61.97      5.65 o 
   0  11   4       95.09       80.92      6.22 o 
   1  11   4       21.46       28.83      4.37 o 
   2  11   4      384.36      367.30     14.95 o 
   3  11   4      192.62      198.71     11.16 o 
   4  11   4        5.49       15.05      4.44 o 
  -5  12   4       53.93       48.49      6.82 o 
  -4  12   4      102.65      117.01      5.83 o 
  -3  12   4       77.70       81.09      6.52 o 
  -2  12   4        3.08        1.11      2.89 o 
  -1  12   4       51.29       49.67      5.44 o 
   0  12   4      452.01      450.34     16.50 o 
   1  12   4      209.83      199.41     10.52 o 
   2  12   4       18.87       23.05      4.81 o 
  -1  13   4       59.51       43.48      5.54 o 
  -3 -13   5        4.65       -0.67      3.29 o 
   0 -13   5       83.71      101.86      8.84 o 
   1 -13   5       26.87       17.27      4.84 o 
  -5 -12   5       63.35       71.71      7.33 o 
  -4 -12   5      376.22      415.56     15.76 o 
  -3 -12   5      343.69      383.16     14.55 o 
  -2 -12   5       71.87       63.35      5.75 o 
  -1 -12   5       43.80       52.23      4.04 o 
   0 -12   5      151.87      125.08      9.07 o 
   1 -12   5      106.35       91.61      7.93 o 
   2 -12   5       48.44       41.17      6.08 o 
   3 -12   5       26.33       26.95      5.71 o 
   4 -12   5      145.49      154.15     10.99 o 
  -6 -11   5      158.77      148.67      9.95 o 
  -5 -11   5      108.97      100.08      7.83 o 
  -4 -11   5       66.70      111.50      7.90 o 
  -3 -11   5      198.87      203.17      9.78 o 
  -2 -11   5      313.13      380.14     13.37 o 
  -1 -11   5       20.19       30.84      3.01 o 
   0 -11   5        7.75        2.98      1.98 o 
   1 -11   5      228.93      237.65     12.03 o 
   2 -11   5      492.88      492.65     18.79 o 
   3 -11   5       66.87       75.78      7.63 o 
   4 -11   5        0.18       -4.74      3.36 o 
   5 -11   5      239.93      285.54     14.95 o 
  -7 -10   5      175.47      169.94     10.65 o 
  -6 -10   5        6.58       -4.03      2.69 o 
  -5 -10   5      217.65      209.02     10.62 o 
  -4 -10   5      880.02      851.81     24.77 o 
  -3 -10   5      458.23      471.51     15.86 o 
  -2 -10   5       44.03       30.85      3.86 o 
  -1 -10   5      323.16      349.45      9.07 o 
   0 -10   5     1070.78     1075.19     34.38 o 
   1 -10   5      101.20      112.69      4.99 o 
   2 -10   5      101.61       95.61     12.00 o 
   3 -10   5      130.60      115.73      8.54 o 
   4 -10   5      332.86      356.48     15.93 o 
   5 -10   5       20.74       30.28      5.98 o 
   6 -10   5      199.72      210.13     12.87 o 
  -8  -9   5       51.15       35.89      6.18 o 
  -7  -9   5      164.79      154.11      9.95 o 
  -6  -9   5      298.08      345.46     14.38 o 
  -5  -9   5        6.71       -0.24      3.06 o 
  -4  -9   5      442.71      461.33     15.86 o 
  -3  -9   5      996.98     1023.37     27.32 o 
  -2  -9   5      496.54      532.50     16.03 o 
  -1  -9   5        0.02        0.41      1.88 o 
   0  -9   5     1958.81     2050.34     34.64 o 
   1  -9   5      913.64      878.05     17.19 o 
   2  -9   5      242.41      236.74     14.00 o 
   3  -9   5        9.88       13.87      2.45 o 
   4  -9   5      832.97      764.14     25.07 o 
   5  -9   5      458.38      432.22     17.81 o 
   6  -9   5       30.77       30.28      5.88 o 
  -8  -8   5       92.29       83.88      7.73 o 
  -7  -8   5        0.33       -0.64      2.76 o 
  -6  -8   5      123.63      116.98      7.93 o 
  -5  -8   5      954.59     1023.77     28.46 o 
  -4  -8   5       50.38       54.44      5.11 o 
  -3  -8   5       67.28       58.77      4.84 o 
  -2  -8   5      570.32      611.71     17.51 o 
  -1  -8   5      809.54      900.22     17.14 o 
   0  -8   5        5.13       10.76      1.81 o 
   1  -8   5      453.42      462.09     10.44 o 
   2  -8   5     1221.13     1400.58     31.27 o 
   3  -8   5      706.18      806.54     16.62 o 
   4  -8   5      251.82      258.95      8.31 o 
   5  -8   5      357.67      412.87     16.77 o 
   6  -8   5      107.03      101.42      8.43 o 
   7  -8   5       91.59       85.02      8.13 o 
  -9  -7   5       77.17       78.40      7.86 o 
  -8  -7   5      205.75      188.39     10.92 o 
  -7  -7   5      257.45      240.34     11.69 o 
  -6  -7   5      214.15      245.79     11.22 o 
  -5  -7   5      981.39      976.49     27.02 o 
  -4  -7   5     1254.72     1329.10     33.60 o 
  -3  -7   5      734.40      702.98     19.69 o 
  -2  -7   5      184.85      174.98      7.56 o 
  -1  -7   5     1151.97      941.18     17.47 o 
   0  -7   5     1562.51     1568.68     26.77 o 
   1  -7   5      815.26      866.89     16.47 o 
   2  -7   5        0.08        7.90      2.92 o 
   3  -7   5     1367.38     1396.85     25.44 o 
   4  -7   5      988.74     1045.34     66.49 o 
   5  -7   5      266.72      320.09     11.78 o 
   6  -7   5        2.01       -2.22      3.06 o 
   7  -7   5      129.73      153.41     10.12 o 
   8  -7   5      182.29      212.92     12.33 o 
  -9  -6   5      187.21      210.37     12.10 o 
  -8  -6   5       60.43       46.07      5.85 o 
  -7  -6   5      385.31      403.09     15.49 o 
  -6  -6   5      927.77      835.79     24.26 o 
  -5  -6   5      462.10      500.98     16.26 o 
  -4  -6   5        2.86        4.44      2.42 o 
  -3  -6   5      708.92      737.59     20.06 o 
  -2  -6   5     1043.03      972.29     24.20 o 
  -1  -6   5      401.51      351.57     10.48 o 
   0  -6   5      345.51      299.05      7.13 o 
   1  -6   5     3316.76     3581.23     56.98 o 
   2  -6   5     1796.56     1854.91     42.48 o 
   3  -6   5       64.90       56.16      3.63 o 
   4  -6   5      215.89      168.08      6.55 o 
   5  -6   5      679.42      658.50     14.82 o 
   6  -6   5      511.23      580.97     13.98 o 
   7  -6   5       22.76       32.43      3.56 o 
   8  -6   5      124.70      133.98      9.24 o 
 -10  -5   5       15.26       14.69      5.01 o 
  -9  -5   5       74.45       78.53      7.46 o 
  -8  -5   5      977.25     1047.16     30.48 o 
  -7  -5   5      206.86      203.17     10.18 o 
  -6  -5   5       75.61       93.49      6.35 o 
  -5  -5   5      731.70      764.37     21.61 o 
  -4  -5   5      923.55     1056.67     27.05 o 
  -2  -5   5      259.57      386.39     11.46 o 
  -1  -5   5     3400.25     3155.95     50.04 o 
   0  -5   5     4052.02     4089.45     63.93 o 
   1  -5   5       82.17       94.92      3.78 o 
   2  -5   5      822.15      920.17     17.17 o 
   3  -5   5      629.52      657.65     19.31 o 
   4  -5   5      553.35      520.56     11.88 o 
   5  -5   5       14.60       14.37      2.71 o 
   6  -5   5      384.19      395.24     10.64 o 
   7  -5   5      392.11      379.59     10.74 o 
   8  -5   5        8.57       11.38      2.84 o 
 -10  -4   5      313.90      330.74     15.83 o 
  -9  -4   5      139.22      146.28      9.81 o 
  -8  -4   5       89.36       66.64      6.22 o 
  -7  -4   5     1469.58     1527.47     38.98 o 
  -6  -4   5     1040.77     1067.83     28.26 o 
  -5  -4   5      241.90      245.95      9.78 o 
  -4  -4   5      356.43      344.38     11.43 o 
  -3  -4   5      824.68     1176.37     28.30 o 
  -2  -4   5     1424.13     1697.34     38.18 o 
  -1  -4   5      551.26      602.53     15.12 o 
   0  -4   5      697.95      626.98     11.88 o 
   1  -4   5      327.68      342.31     21.02 o 
   2  -4   5     2666.27     2603.40     42.26 o 
   3  -4   5        8.93       12.73      4.81 o 
   4  -4   5      712.96      765.52     15.45 o 
   5  -4   5      776.47      876.84     18.01 o 
   6  -4   5        8.90        5.44      2.32 o 
   7  -4   5      246.90      238.53      7.96 o 
   8  -4   5      276.17      290.88      9.35 o 
 -10  -3   5      239.50      288.87     14.55 o 
  -9  -3   5      403.40      383.63     15.90 o 
  -8  -3   5        4.81        2.35      2.65 o 
  -7  -3   5       63.36       64.72      5.54 o 
  -6  -3   5     1225.33     1142.56     29.40 o 
  -5  -3   5     1413.35     1287.84     31.62 o 
  -4  -3   5      566.47      525.04     14.99 o 
  -3  -3   5     1272.36     1197.78     28.26 o 
  -2  -3   5    16043.03    16298.83    335.71 o 
  -1  -3   5     4412.78     4436.81     93.15 o 
   0  -3   5      687.30      676.20     18.85 o 
   1  -3   5      711.53      795.55     34.68 o 
   2  -3   5     2607.40     2347.49     46.00 o 
   3  -3   5      383.81      300.28      7.48 o 
   4  -3   5      147.68      164.23      5.44 o 
   5  -3   5      574.50      571.18     12.52 o 
   6  -3   5      654.44      632.37     13.92 o 
   7  -3   5      184.74      169.64      6.42 o 
   8  -3   5      154.25      164.53     10.25 o 
   9  -3   5      181.60      162.75     10.92 o 
 -10  -2   5       63.21       77.09      7.80 o 
  -9  -2   5      170.45      200.12     10.96 o 
  -8  -2   5      365.65      409.14     15.26 o 
  -7  -2   5      174.84      169.07      8.54 o 
  -6  -2   5       61.51       46.88      4.20 o 
  -5  -2   5      428.85      505.21     14.82 o 
  -4  -2   5     4742.28     5089.68    108.14 o 
  -3  -2   5     2631.14     2858.49     61.66 o 
  -2  -2   5       62.60      124.61      4.67 o 
  -1  -2   5      764.69      800.20     18.62 o 
   0  -2   5     6383.58     7152.06    105.06 o 
   1  -2   5     1311.98     1345.00     22.72 o 
   2  -2   5       39.35       73.90      3.10 o 
   3  -2   5     2522.16     2674.16     43.24 o 
   4  -2   5     1327.03     1300.88     23.07 o 
   5  -2   5       36.27       18.91      2.47 o 
   6  -2   5      787.47      746.00     15.49 o 
   7  -2   5      402.83      407.49     15.96 o 
   8  -2   5      101.05      106.93      8.37 o 
   9  -2   5        2.94        4.27      3.76 o 
 -11  -1   5      240.91      210.33     11.53 o 
 -10  -1   5      221.05      241.85     12.40 o 
  -9  -1   5      142.68      152.06      9.11 o 
  -8  -1   5      204.21      186.37      9.51 o 
  -7  -1   5     1433.13     1403.87     35.15 o 
  -6  -1   5     1188.29     1184.57     29.51 o 
  -5  -1   5      129.82      215.71      8.00 o 
  -4  -1   5       56.88       36.80      3.09 o 
  -3  -1   5     5613.05     5422.44    113.48 o 
  -2  -1   5     2684.76     3175.72     47.69 o 
  -1  -1   5     2390.10     2673.70     40.31 o 
   0  -1   5        4.46        2.70      0.72 o 
   1  -1   5     5023.86     5130.81    108.41 o 
   2  -1   5     2599.81     2970.86     47.12 o 
   3  -1   5      408.27      368.52      8.20 o 
   4  -1   5      777.42      925.22     17.17 o 
   5  -1   5      972.65      943.49     17.82 o 
   6  -1   5       83.59       76.49      4.94 o 
   7  -1   5        0.47       -3.02      2.02 o 
   8  -1   5       88.85       86.57      7.53 o 
   9  -1   5      127.91      140.84      9.95 o 
 -11   0   5        0.47       -0.50      3.49 o 
 -10   0   5       32.35       35.45      5.14 o 
  -9   0   5      218.87      187.14      7.05 o 
  -8   0   5      517.20      487.94     11.72 o 
  -7   0   5        9.28        7.53      2.02 o 
  -6   0   5     1311.36     1414.08     27.32 o 
  -5   0   5     3535.65     2939.57     45.71 o 
  -4   0   5     3003.07     2859.58     43.95 o 
  -3   0   5      458.12      317.68      9.66 o 
  -2   0   5     6143.87     5452.42    146.32 o 
  -1   0   5      704.96      580.23     10.16 o 
   0   0   5     1778.17     2223.94     33.83 o 
   1   0   5       87.59      111.34      3.01 o 
   2   0   5     3507.17     3343.00     66.18 o 
   3   0   5     1630.97     1364.98     22.30 o 
   4   0   5      239.26      259.51      5.10 o 
   5   0   5        7.97        5.23      1.39 o 
   6   0   5     1099.55     1014.43     28.43 o 
   7   0   5      233.30      227.57     11.29 o 
   8   0   5       60.38       57.77      6.45 o 
   9   0   5       43.54       36.16      5.95 o 
 -11   1   5      180.91      192.56     11.46 o 
 -10   1   5       69.66       72.05      7.39 o 
  -9   1   5        1.18        3.66      3.19 o 
  -8   1   5      523.63      542.02     31.32 o 
  -7   1   5     1257.41     1373.49     24.23 o 
  -6   1   5      757.01      728.52     14.02 o 
  -5   1   5       49.95      121.52      4.13 o 
  -4   1   5      807.74      899.54     15.37 o 
  -3   1   5     1091.88      686.98     11.79 o 
  -2   1   5      671.40      450.32     12.33 o 
  -1   1   5      224.26      343.37      9.61 o 
   0   1   5     5321.82     4762.10    113.72 o 
   1   1   5     3336.04     3515.92     52.75 o 
   2   1   5       90.83       78.55      2.84 o 
   3   1   5      815.57      774.88     13.97 o 
   4   1   5     2769.25     2789.08     36.13 o 
   5   1   5      927.16      907.79     17.00 o 
   6   1   5       64.86       80.08      6.52 o 
   7   1   5      185.75      206.17     10.72 o 
   8   1   5      510.13      491.77     19.02 o 
   9   1   5      109.00       90.40      8.40 o 
 -11   2   5       39.17       38.28      6.42 o 
 -10   2   5      106.31      117.42      8.77 o 
  -9   2   5      468.33      484.25     17.47 o 
  -8   2   5      210.86      211.95     10.59 o 
  -7   2   5      105.62       82.03      6.55 o 
  -6   2   5     1561.07     1477.85     24.77 o 
  -5   2   5     4959.24     5443.02     81.41 o 
  -4   2   5     1117.40     1240.30     21.51 o 
  -3   2   5     2189.16     2863.00     43.21 o 
  -2   2   5     7331.67     7255.41    170.56 o 
  -1   2   5     4353.98     4390.64     99.30 o 
   0   2   5        0.44        1.53      0.75 o 
   1   2   5      678.83      562.76     10.24 o 
   2   2   5      860.53      740.81     14.03 o 
   3   2   5     3101.15     3143.98     48.61 o 
   4   2   5        1.53       -1.16      1.45 o 
   5   2   5      730.21      703.21     14.29 o 
   6   2   5     1106.82     1061.68     29.91 o 
   7   2   5      229.35      240.31     12.03 o 
   8   2   5       89.27       66.81      6.79 o 
   9   2   5      331.98      326.81     15.76 o 
 -10   3   5       43.32       37.50      5.71 o 
  -9   3   5      298.90      311.79     13.31 o 
  -8   3   5      556.26      575.25     18.62 o 
  -7   3   5      344.32      264.74     10.99 o 
  -6   3   5       66.08       90.77      6.15 o 
  -5   3   5     1837.06     1588.65     25.43 o 
  -4   3   5     2343.86     2376.49     36.36 o 
  -3   3   5       38.06       25.26      1.30 o 
  -2   3   5       50.38       67.16      3.83 o 
  -1   3   5     5485.48     5692.68     84.02 o 
   0   3   5     1810.35     1603.05     25.24 o 
   1   3   5       60.26       90.75      3.16 o 
   2   3   5     1673.27     1704.50     27.58 o 
   3   3   5     2614.98     2302.89     36.82 o 
   4   3   5      719.69      695.95     19.76 o 
   5   3   5       32.53       32.88      5.70 o 
   6   3   5      467.39      462.66     17.59 o 
   7   3   5      603.03      550.14     19.79 o 
   8   3   5      130.46      134.92      9.54 o 
 -10   4   5      312.50      320.49     16.47 o 
  -9   4   5       14.01       25.14      4.50 o 
  -8   4   5      150.78      135.09      8.17 o 
  -7   4   5      527.74      590.34     18.18 o 
  -6   4   5     1414.66     1493.97     36.43 o 
  -5   4   5       32.17       30.14      3.43 o 
  -4   4   5      495.09      463.75     13.64 o 
  -3   4   5     1261.96     1395.64     32.53 o 
  -2   4   5     2347.77     2416.48     96.83 o 
  -1   4   5       57.91       42.87      2.06 o 
   0   4   5     1925.41     2056.83     32.08 o 
   1   4   5     1364.19     1575.98     25.59 o 
   2   4   5        7.04        2.42      1.10 o 
   3   4   5      631.00      807.58     15.41 o 
   4   4   5     1114.52     1073.21     19.91 o 
   5   4   5      261.62      257.41      9.27 o 
   6   4   5        8.30       10.87      5.44 o 
   7   4   5       95.76      110.53      8.27 o 
   8   4   5      158.05      144.30      9.95 o 
 -10   5   5       82.61       77.16      8.87 o 
  -9   5   5      353.95      351.04     14.11 o 
  -8   5   5      335.91      323.95     12.80 o 
  -7   5   5      135.55      116.41      7.26 o 
  -6   5   5     1826.53     1702.15     40.46 o 
  -5   5   5      557.29      552.66     16.00 o 
  -4   5   5      165.35      184.49      7.56 o 
  -3   5   5     1269.49     1067.76     25.77 o 
  -2   5   5      672.38      689.23     17.64 o 
  -1   5   5      894.86     1013.53     16.79 o 
   0   5   5      582.55      676.10     12.34 o 
   1   5   5      156.27      124.25      4.92 o 
   2   5   5     3301.41     3450.00     81.14 o 
   3   5   5     1167.53     1264.06     22.48 o 
   4   5   5      562.21      538.99     14.75 o 
   5   5   5      199.22      198.60      6.96 o 
   6   5   5      596.32      582.70     14.05 o 
   7   5   5      338.54      361.08     15.73 o 
   8   5   5        0.54        2.29      3.39 o 
  -9   6   5       34.96       36.29      6.86 o 
  -8   6   5      362.93      351.74     13.14 o 
  -7   6   5      385.44      377.79     13.24 o 
  -6   6   5       32.97       23.99      3.63 o 
  -5   6   5      104.87       70.03      5.24 o 
  -4   6   5      590.56      513.45     14.69 o 
  -3   6   5     1274.65     1030.22     25.14 o 
  -2   6   5      205.37      264.64      8.97 o 
  -1   6   5      943.40      896.88     22.48 o 
   0   6   5     3312.83     3444.67     52.69 o 
   1   6   5     1113.68     1085.04     20.50 o 
   2   6   5       61.06       42.41      3.02 o 
   3   6   5      951.32      991.52     18.87 o 
   4   6   5      919.62      966.94     23.54 o 
   5   6   5      236.76      196.52      8.62 o 
   6   6   5        2.49        2.87      2.06 o 
   7   6   5      249.68      235.06     11.12 o 
  -9   7   5      127.92      152.43     11.73 o 
  -8   7   5        0.06        1.06      2.86 o 
  -7   7   5       18.26       20.97      3.02 o 
  -6   7   5      809.36      801.37     21.54 o 
  -5   7   5      178.12      152.67      7.26 o 
  -4   7   5       20.77       35.52      3.46 o 
  -3   7   5      589.71      521.31     14.89 o 
  -2   7   5     2105.16     1808.44     41.54 o 
  -1   7   5      994.15     1017.86     25.54 o 
   0   7   5      451.80      405.98     13.04 o 
   1   7   5      424.90      414.14      9.35 o 
   2   7   5     3417.47     3354.71     53.01 o 
   3   7   5      704.50      751.81     20.05 o 
   4   7   5       85.62       94.98     14.18 o 
   5   7   5      547.28      602.60     16.16 o 
   6   7   5      244.46      249.93      9.01 o 
   7   7   5       13.04       16.39      3.35 o 
  -8   8   5      133.56      135.36     10.79 o 
  -7   8   5       76.78       86.00      4.92 o 
  -6   8   5       16.61       11.20      2.46 o 
  -5   8   5      605.32      586.66     13.29 o 
  -4   8   5      506.54      519.84     17.12 o 
  -3   8   5       22.99       20.75      2.36 o 
  -2   8   5     1019.38      980.60     18.62 o 
  -1   8   5     1734.79     1610.87     27.94 o 
   0   8   5      292.89      228.38      9.44 o 
   1   8   5        9.33        3.83      2.49 o 
   2   8   5      261.01      246.73      7.35 o 
   3   8   5      564.15      544.11     12.79 o 
   4   8   5      281.04      311.52      9.53 o 
   5   8   5       24.52       14.38      2.91 o 
   6   8   5      327.14      331.84     10.87 o 
  -8   9   5       16.75       21.37      6.02 o 
  -7   9   5      180.04      178.53      6.97 o 
  -6   9   5       73.51       78.00     11.26 o 
  -5   9   5       18.62       11.94      2.48 o 
  -4   9   5      455.37      443.08     11.00 o 
  -3   9   5     1978.94     1951.73     33.97 o 
  -2   9   5      139.69      138.42      8.49 o 
  -1   9   5      356.07      398.86     13.71 o 
   0   9   5     1313.61     1238.47     31.72 o 
   1   9   5      537.32      468.35     15.83 o 
   2   9   5       31.56       15.73      3.66 o 
   3   9   5       77.00       72.18      6.65 o 
   4   9   5      229.13      214.72      5.09 o 
   5   9   5      376.99      391.85      7.49 o 
  -7  10   5       31.54       28.23      6.25 o 
  -6  10   5       70.68       71.86      4.66 o 
  -5  10   5       50.76       62.89      4.31 o 
  -4  10   5       58.92       65.58      4.43 o 
  -3  10   5       49.76       41.65      3.47 o 
  -2  10   5      221.94      229.42      9.81 o 
  -1  10   5       87.69      113.79      6.89 o 
   0  10   5       43.61       46.48      5.04 o 
   1  10   5      125.03      143.79      8.60 o 
   2  10   5      529.96      568.46     19.26 o 
   3  10   5       39.62       44.39      5.61 o 
   4  10   5       72.93       75.41      7.19 o 
   5  10   5      162.28      187.55     11.86 o 
  -6  11   5        1.15        2.62      4.64 o 
  -5  11   5      183.99      190.68      7.37 o 
  -4  11   5      498.02      468.44     12.06 o 
  -3  11   5       73.13       71.82      4.62 o 
  -2  11   5        9.20        1.48      2.62 o 
  -1  11   5       63.59       51.55      5.31 o 
   0  11   5      328.19      325.50     13.24 o 
   1  11   5      223.59      210.77     10.72 o 
   2  11   5       39.52       28.16      5.07 o 
   3  11   5      335.31      322.03     14.58 o 
  -4  12   5       89.14       78.70      5.43 o 
  -3  12   5      112.95      109.05      7.49 o 
  -2  12   5       46.00       43.92      5.21 o 
  -1  12   5        0.98       -1.95      2.65 o 
   0  12   5       82.20       68.82      6.62 o 
   1  12   5      257.06      227.30     11.49 o 
   2  12   5       76.82       68.89      7.19 o 
  -2 -13   6       10.21       12.06      3.76 o 
   0 -13   6      254.10      276.77     14.28 o 
  -4 -12   6        1.81        1.61      3.29 o 
  -3 -12   6      203.87      187.92      9.61 o 
  -2 -12   6      359.15      350.53     13.04 o 
  -1 -12   6      448.99      513.32     12.61 o 
   0 -12   6        6.21        7.33      4.00 o 
   1 -12   6      270.44      267.60     13.58 o 
   2 -12   6      201.72      211.31     12.37 o 
   3 -12   6       41.15       38.61      6.45 o 
  -6 -11   6       47.62       39.12      6.02 o 
  -5 -11   6      274.92      309.30     13.71 o 
  -4 -11   6      593.31      641.92     20.83 o 
  -3 -11   6      178.39      162.28      9.07 o 
  -2 -11   6      148.41      125.08      7.53 o 
  -1 -11   6      563.58      523.52     12.49 o 
   0 -11   6      112.49      119.46      5.33 o 
   1 -11   6        1.86        5.33      4.64 o 
   2 -11   6      107.72      120.54      9.04 o 
   3 -11   6      253.74      227.50     12.57 o 
   4 -11   6      295.39      292.33     15.02 o 
  -7 -10   6      471.17      422.75     17.34 o 
  -6 -10   6      344.52      354.56     14.99 o 
  -5 -10   6       19.36       21.27      4.67 o 
  -4 -10   6      274.94      289.14     12.27 o 
  -3 -10   6     1328.89     1376.15     35.12 o 
  -2 -10   6      251.41      234.53      9.85 o 
  -1 -10   6       36.36       35.27      3.14 o 
   0 -10   6      218.20      224.99      7.03 o 
   1 -10   6      457.11      487.39     11.81 o 
   2 -10   6      371.66      371.57     10.12 o 
   3 -10   6        2.44        8.47      4.17 o 
   4 -10   6      324.79      363.67     16.50 o 
   5 -10   6      368.90      378.69     17.17 o 
  -8  -9   6       27.22       20.33      5.04 o 
  -7  -9   6       13.85        7.96      4.00 o 
  -6  -9   6       12.14        5.01      3.49 o 
  -5  -9   6      583.06      582.27     19.22 o 
  -4  -9   6      380.54      476.72     16.47 o 
  -3  -9   6      123.17      132.03      7.53 o 
  -2  -9   6      240.82      252.07      9.95 o 
  -1  -9   6      407.53      380.71      9.50 o 
   0  -9   6        0.53        1.21      1.65 o 
   1  -9   6      386.49      334.12      9.03 o 
   2  -9   6      447.31      465.58     11.45 o 
   3  -9   6      209.97      275.89      8.59 o 
   4  -9   6        4.25        0.55      2.25 o 
   5  -9   6      237.65      279.96     13.91 o 
   6  -9   6      169.64      174.91     11.43 o 
  -8  -8   6      352.02      343.27     15.53 o 
  -7  -8   6      429.46      411.93     16.33 o 
  -6  -8   6       67.84       47.18      5.48 o 
  -5  -8   6      733.22      719.34     21.94 o 
  -4  -8   6     1015.99      986.33     26.88 o 
  -3  -8   6      176.70      193.46      8.70 o 
  -2  -8   6      129.16      110.16      6.12 o 
  -1  -8   6      472.40      464.78     10.57 o 
   0  -8   6     1297.97     1160.61     42.69 o 
   1  -8   6      286.05      250.52      7.63 o 
   2  -8   6        0.34        1.25      2.05 o 
   3  -8   6      884.84      842.20     24.03 o 
   4  -8   6      351.92      315.14      9.55 o 
   5  -8   6        2.63        0.15      2.03 o 
   6  -8   6       38.05       20.57      4.97 o 
   7  -8   6      133.85      128.64      9.75 o 
  -9  -7   6       71.18       67.71      7.53 o 
  -8  -7   6        6.01        3.60      3.43 o 
  -7  -7   6      276.95      294.45     13.14 o 
  -6  -7   6      645.96      664.94     21.00 o 
  -5  -7   6       10.86        6.38      3.13 o 
  -4  -7   6      415.64      416.77     14.25 o 
  -3  -7   6      444.33      520.47     15.90 o 
  -2  -7   6     1754.39     1838.01     42.48 o 
  -1  -7   6       54.62       35.63      2.64 o 
   0  -7   6      900.37      937.87     26.38 o 
   1  -7   6     2180.67     2166.98     36.50 o 
   2  -7   6     1346.24     1359.18     58.29 o 
   3  -7   6      126.50      156.54      6.12 o 
   4  -7   6     1033.09     1031.79     41.50 o 
   5  -7   6      451.10      406.31     24.78 o 
   6  -7   6      137.07      134.32     14.27 o 
   7  -7   6        0.28       -1.21      3.39 o 
  -9  -6   6      216.40      206.64     11.69 o 
  -8  -6   6      556.73      562.17     19.93 o 
  -7  -6   6      273.67      314.94     13.24 o 
  -6  -6   6      607.78      605.59     19.26 o 
  -5  -6   6     1294.75     1337.10     34.04 o 
  -4  -6   6     1046.79     1177.41     30.01 o 
  -3  -6   6      115.57      132.23      6.62 o 
  -2  -6   6      403.13      456.02     13.34 o 
  -1  -6   6     1093.57     1076.36     25.81 o 
   0  -6   6      898.43      881.45     16.54 o 
   1  -6   6        3.75        2.39      1.53 o 
   2  -6   6      767.64      770.87     32.46 o 
   3  -6   6      830.36      885.94     17.75 o 
   4  -6   6      320.96      318.81     21.22 o 
   5  -6   6       20.15       19.46      3.34 o 
   6  -6   6      303.77      323.39      9.97 o 
   7  -6   6      169.12      172.92      7.33 o 
   8  -6   6       36.42       28.87      5.28 o 
 -10  -5   6       57.71       51.72      6.65 o 
  -9  -5   6        0.35        1.92      3.09 o 
  -8  -5   6      162.06      158.61      9.58 o 
  -7  -5   6     1227.28     1095.55     30.18 o 
  -6  -5   6        2.88        2.15      2.29 o 
  -5  -5   6        7.70        4.50      2.45 o 
  -4  -5   6     1074.92      995.95     25.84 o 
  -3  -5   6     2608.43     2479.09     55.52 o 
  -2  -5   6      541.93      592.45     15.86 o 
  -1  -5   6      956.58      862.87     21.04 o 
   0  -5   6     1909.39     2133.31     35.24 o 
   1  -5   6     3524.34     3733.04     59.39 o 
   2  -5   6      340.05      311.16      8.01 o 
   3  -5   6      113.91       72.56      3.94 o 
   4  -5   6     1029.42      931.19     18.66 o 
   5  -5   6     1199.39     1210.68     23.48 o 
   6  -5   6      208.42      206.82      7.55 o 
   7  -5   6      125.24      126.30      6.11 o 
   8  -5   6      197.99      185.04      7.66 o 
 -10  -4   6       90.32       90.97      8.40 o 
  -9  -4   6      349.34      393.68     16.03 o 
  -8  -4   6      110.61       87.81      7.09 o 
  -7  -4   6       35.34       51.01      5.28 o 
  -6  -4   6      785.82      777.68     22.18 o 
  -5  -4   6     1623.65     1581.41     38.18 o 
  -4  -4   6      450.04      431.42     13.37 o 
  -3  -4   6     1516.89     1506.34     35.08 o 
  -2  -4   6     5934.26     4802.93    101.59 o 
  -1  -4   6     1001.24      958.41     22.75 o 
   0  -4   6      541.74      399.33     13.51 o 
   1  -4   6     2885.03     3338.31    136.30 o 
   2  -4   6     3337.31     3546.41     56.79 o 
   3  -4   6      338.40      285.32      7.71 o 
   4  -4   6        0.12       -0.11      1.32 o 
   5  -4   6      340.81      284.77      8.33 o 
   6  -4   6     1098.55     1040.59     23.83 o 
   7  -4   6      106.98      105.69      8.75 o 
   8  -4   6      127.43      127.83      9.75 o 
 -10  -3   6      105.91      112.07      9.01 o 
  -9  -3   6      322.55      288.50     13.14 o 
  -8  -3   6      420.85      467.64     16.50 o 
  -7  -3   6      576.92      584.99     18.31 o 
  -6  -3   6       11.51        5.71      2.42 o 
  -5  -3   6      877.48      967.48     24.97 o 
  -4  -3   6     2374.13     2599.73     57.77 o 
  -3  -3   6      124.63      139.12      5.78 o 
  -2  -3   6      162.07      229.89      7.53 o 
  -1  -3   6     8382.64     8200.08    170.41 o 
   0  -3   6     4464.62     4065.03     60.80 o 
   1  -3   6      944.17     1078.09     31.00 o 
   2  -3   6      938.17      720.39     14.38 o 
   3  -3   6     1943.17     1994.32     33.79 o 
   4  -3   6      961.52     1043.79     19.84 o 
   5  -3   6        2.94        3.23      1.57 o 
   6  -3   6      270.26      250.12     12.25 o 
   7  -3   6      336.17      333.57      9.59 o 
   8  -3   6       99.24       87.14      7.86 o 
 -10  -2   6      338.84      324.02     14.58 o 
  -9  -2   6      193.54      193.50     10.42 o 
  -8  -2   6       32.81       16.30      3.56 o 
  -7  -2   6      842.25      714.27     20.63 o 
  -6  -2   6      733.12      654.49     18.58 o 
  -5  -2   6       91.50       96.04      5.28 o 
  -4  -2   6      980.67      768.00     19.56 o 
  -3  -2   6     4497.14     4221.84     89.52 o 
  -2  -2   6      383.11      423.08     19.89 o 
  -1  -2   6       83.91       70.92      6.54 o 
   0  -2   6      735.64      695.34     12.03 o 
   1  -2   6     3157.46     2838.70     45.48 o 
   2  -2   6      674.33      681.29     13.35 o 
   3  -2   6        2.45        5.56      1.44 o 
   4  -2   6     1029.95     1043.06     19.60 o 
   5  -2   6      598.58      593.08     12.92 o 
   6  -2   6       20.86       24.76      5.49 o 
   7  -2   6       14.34       13.11      3.97 o 
   8  -2   6      161.85      149.88     10.22 o 
 -11  -1   6        8.47        4.57      4.23 o 
 -10  -1   6       45.79       65.06      4.79 o 
  -9  -1   6      241.86      239.53      8.19 o 
  -8  -1   6      191.90      178.95      8.84 o 
  -7  -1   6       79.22       70.47      5.31 o 
  -6  -1   6      829.81      862.80     22.52 o 
  -5  -1   6      459.25      446.37     13.04 o 
  -4  -1   6      773.34      474.23      9.53 o 
  -3  -1   6     1377.08     1497.54     24.05 o 
  -2  -1   6     1790.71     1477.94     23.41 o 
  -1  -1   6     2087.95     1738.29     27.17 o 
   0  -1   6      243.56      244.31      7.12 o 
   1  -1   6      380.67      359.30     36.14 o 
   2  -1   6     1047.22      988.50     16.43 o 
   3  -1   6      466.36      385.30      8.83 o 
   4  -1   6      138.10      123.30      7.23 o 
   5  -1   6      637.12      578.21     12.45 o 
   6  -1   6     1294.52     1239.98     33.84 o 
   7  -1   6      166.71      139.80      9.01 o 
   8  -1   6        5.34        4.47      3.60 o 
 -11   0   6      193.51      184.96     11.53 o 
 -10   0   6       66.60       72.05      7.12 o 
  -9   0   6        6.98        5.24      2.28 o 
  -8   0   6      428.05      453.51     11.08 o 
  -7   0   6      397.02      387.12      9.53 o 
  -6   0   6       10.04       24.29      2.35 o 
  -5   0   6      113.28      135.35      4.49 o 
  -4   0   6      594.70      833.66     14.71 o 
  -3   0   6     1705.75     2113.51     32.79 o 
  -2   0   6     1915.01     1875.47     39.99 o 
  -1   0   6      100.95      158.14      5.85 o 
   0   0   6     1588.11     1418.33     22.54 o 
   1   0   6     1784.36     1794.22     28.08 o 
   2   0   6        0.60        5.28      1.85 o 
   3   0   6      925.24      994.32     16.12 o 
   4   0   6     1672.17     1676.53     28.80 o 
   5   0   6      327.00      323.61     12.74 o 
   6   0   6      127.92      101.62      7.46 o 
   7   0   6      486.94      506.69     18.82 o 
   8   0   6      188.46      179.85     11.09 o 
 -11   1   6        9.12        6.52      4.40 o 
 -10   1   6      188.11      174.95     10.79 o 
  -9   1   6      433.94      465.09     17.37 o 
  -8   1   6        7.21       10.55      3.76 o 
  -7   1   6      866.00      814.32     21.61 o 
  -6   1   6     2705.38     2456.22     39.23 o 
  -5   1   6     3271.51     3400.28     52.25 o 
  -4   1   6        2.64       13.89      1.41 o 
  -3   1   6     4247.30     4008.56     60.04 o 
  -2   1   6     4026.54     5059.93     75.25 o 
  -1   1   6     2903.83     3380.35     50.90 o 
   0   1   6        0.24        2.96      1.85 o 
   1   1   6     5254.88     5237.60     80.10 o 
   2   1   6     2424.09     2473.88     38.49 o 
   3   1   6      127.61      118.91      3.99 o 
   4   1   6      413.72      385.86     13.61 o 
   5   1   6     1341.57     1289.38     33.94 o 
   6   1   6      776.94      700.73     22.41 o 
   7   1   6        1.24        4.74      3.33 o 
   8   1   6      122.80      104.78      8.47 o 
 -10   2   6        6.76        3.97      3.86 o 
  -9   2   6      253.02      271.83     12.84 o 
  -8   2   6      351.19      385.35     14.92 o 
  -7   2   6      415.33      341.53     13.17 o 
  -6   2   6       47.81       40.12      3.24 o 
  -5   2   6     3515.96     3438.04     52.48 o 
  -4   2   6     5363.45     4862.29     72.59 o 
  -3   2   6      168.02      197.91      4.96 o 
  -2   2   6      215.41      148.62      3.83 o 
  -1   2   6     3725.87     4120.28     73.58 o 
   0   2   6     2961.11     3537.36     53.27 o 
   1   2   6        4.76       10.05      2.02 o 
   2   2   6      619.40      717.10     13.20 o 
   3   2   6     1905.72     1785.76     30.38 o 
   4   2   6     1379.34     1313.19     22.95 o 
   5   2   6      229.43      228.00      6.92 o 
   6   2   6      327.29      335.95     13.98 o 
   7   2   6      289.58      263.66     12.84 o 
   8   2   6       69.37       62.10      6.89 o 
 -10   3   6      171.26      186.64     10.89 o 
  -9   3   6        6.81        2.92      3.39 o 
  -8   3   6      103.64       72.75      6.65 o 
  -7   3   6      542.43      529.01     17.14 o 
  -6   3   6     1193.97     1363.41     34.18 o 
  -5   3   6      124.52      142.15      7.46 o 
  -4   3   6      755.52      812.34     26.18 o 
  -3   3   6      709.93      656.92     24.63 o 
  -2   3   6     2317.91     2424.65     43.28 o 
  -1   3   6      657.33      689.12     12.05 o 
   0   3   6     1780.95     1701.01     26.97 o 
   1   3   6       62.86       81.27      3.18 o 
   2   3   6      214.92      311.55      7.32 o 
   3   3   6      118.55      153.17      5.91 o 
   4   3   6     1167.27     1211.05     21.84 o 
   5   3   6        1.51        7.34      2.96 o 
   6   3   6       76.37       74.50      6.69 o 
   7   3   6       17.71       13.11      3.90 o 
   8   3   6      224.50      212.42     12.30 o 
 -10   4   6      125.87      145.64      9.71 o 
  -9   4   6      324.10      335.21     13.98 o 
  -8   4   6      122.22       95.64      6.92 o 
  -7   4   6       83.25       97.15      6.65 o 
  -6   4   6      892.21      782.99     22.04 o 
  -5   4   6     1220.75     1182.12     29.64 o 
  -4   4   6      131.33       92.95      5.44 o 
  -3   4   6      343.82      241.69      8.70 o 
  -2   4   6     2346.93     2307.51     35.42 o 
  -1   4   6     1580.72     1345.16     21.72 o 
   0   4   6      184.21      210.16     11.66 o 
   1   4   6       18.04        8.08      3.46 o 
   2   4   6     1918.30     1793.68     29.52 o 
   3   4   6      585.00      642.07     16.03 o 
   4   4   6        0.81        1.49      1.57 o 
   5   4   6      166.54      176.41      6.39 o 
   6   4   6      342.56      323.27      9.58 o 
   7   4   6      187.43      195.55     11.16 o 
   8   4   6        9.63        5.21      3.36 o 
  -9   5   6        6.35        6.28      3.73 o 
  -8   5   6      194.66      242.16     11.12 o 
  -7   5   6      749.77      720.62     21.10 o 
  -6   5   6       19.67       31.22      4.03 o 
  -5   5   6      210.01      215.78      9.07 o 
  -4   5   6      386.24      374.09     12.16 o 
  -3   5   6      514.42      451.92     13.34 o 
  -2   5   6       12.43       28.46      2.92 o 
  -1   5   6      628.50      585.69     10.82 o 
   0   5   6     1894.25     1845.83     41.69 o 
   1   5   6     1027.84      891.29     16.21 o 
   2   5   6     1588.62     1632.98     27.56 o 
   3   5   6     1334.69     1320.83     23.59 o 
   4   5   6      626.10      650.80     21.81 o 
   5   5   6      125.27      124.08      5.58 o 
   6   5   6       92.11      120.28      5.98 o 
   7   5   6      419.10      410.01     17.34 o 
  -9   6   6      168.29      188.32     10.12 o 
  -8   6   6       40.77       52.26      5.38 o 
  -7   6   6      558.97      572.53     17.88 o 
  -6   6   6      931.54      968.89     25.67 o 
  -5   6   6      173.34      215.98      8.87 o 
  -4   6   6        0.46       -1.24      1.48 o 
  -3   6   6      416.96      513.21     14.85 o 
  -2   6   6     1195.01     1183.76     28.70 o 
  -1   6   6      650.69      543.05     15.46 o 
   0   6   6       58.90       60.07      5.18 o 
   1   6   6     1016.48     1074.48     19.25 o 
   2   6   6      684.18      639.20     13.28 o 
   3   6   6       44.72       45.74      3.42 o 
   4   6   6       44.79       42.68      4.67 o 
   5   6   6      773.30      773.36     27.47 o 
   6   6   6      361.26      386.58     18.68 o 
   7   6   6        7.06        5.47      2.59 o 
  -9   7   6      251.27      237.05     14.58 o 
  -8   7   6      204.37      187.51      9.54 o 
  -7   7   6        9.18        9.38      3.13 o 
  -6   7   6      185.57      154.85      7.76 o 
  -5   7   6      798.24      758.23     20.77 o 
  -4   7   6       73.53       87.98      5.48 o 
  -3   7   6        8.62        7.49      2.12 o 
  -2   7   6      366.82      352.14     11.66 o 
  -1   7   6     1577.90     1671.17     39.45 o 
   0   7   6      117.74      132.57      6.96 o 
   1   7   6      219.21      246.48      6.91 o 
   2   7   6      415.71      468.29     10.94 o 
   3   7   6     1524.35     1482.82     26.79 o 
   4   7   6      508.40      434.21     11.43 o 
   5   7   6       56.94       53.97      4.30 o 
   6   7   6      311.61      297.68     10.07 o 
  -8   8   6      119.90      129.76     13.95 o 
  -7   8   6      217.08      203.84     12.94 o 
  -6   8   6      229.52      244.51     10.15 o 
  -5   8   6       36.71       30.48      3.73 o 
  -4   8   6      346.31      323.95     11.56 o 
  -3   8   6     1568.24     1476.19     35.62 o 
  -2   8   6      156.40      184.56      8.37 o 
  -1   8   6      881.59      869.89     23.42 o 
   0   8   6      894.36      937.84     25.34 o 
   1   8   6      251.95      307.82     12.03 o 
   2   8   6       90.96       89.09      6.92 o 
   3   8   6      190.11      248.58      8.05 o 
   4   8   6      491.09      568.69     13.95 o 
   5   8   6      144.14      138.07      6.69 o 
   6   8   6        3.02        1.56      2.40 o 
  -8   9   6       27.48       29.40      6.42 o 
  -7   9   6       53.76       54.02      4.27 o 
  -6   9   6       82.53       81.35      4.76 o 
  -5   9   6      235.06      223.04      7.65 o 
  -4   9   6      165.45      152.54      6.20 o 
  -3   9   6      391.78      355.06      9.62 o 
  -2   9   6     1082.42     1037.07     20.06 o 
  -1   9   6      174.59      177.16      8.64 o 
   0   9   6      243.94      248.37     10.82 o 
   1   9   6      401.44      371.40     14.11 o 
   2   9   6     1052.93     1053.41     29.61 o 
   3   9   6      215.75      216.55     11.39 o 
   4   9   6       12.43       11.44      2.79 o 
   5   9   6       95.91      107.19      6.13 o 
  -7  10   6       71.53       66.31      4.77 o 
  -6  10   6        2.18        2.04      2.22 o 
  -5  10   6      141.09      125.50     11.48 o 
  -4  10   6      456.46      421.97     11.10 o 
  -3  10   6       93.99       81.75      4.66 o 
  -2  10   6       18.54       19.56      3.66 o 
  -1  10   6      199.33      184.56      9.11 o 
   0  10   6      685.26      653.55     20.47 o 
   1  10   6       56.05       53.97      5.75 o 
   2  10   6       89.88       80.15      7.12 o 
   3  10   6      100.33      104.78      8.33 o 
   4  10   6       47.70       47.75      6.32 o 
  -5  11   6        0.82        1.93      2.39 o 
  -4  11   6      275.12      267.75      8.80 o 
  -3  11   6      162.56      157.20      8.67 o 
  -2  11   6      164.19      164.09      8.77 o 
  -1  11   6        8.33        3.06      3.02 o 
   0  11   6       74.05       64.55      6.08 o 
   1  11   6      253.72      229.96     11.39 o 
   2  11   6       70.52       68.42      6.96 o 
   3  11   6       12.92       16.77      4.64 o 
  -3  12   6        0.02        1.58      2.92 o 
  -2  12   6      113.26      105.86      7.53 o 
  -1  12   6      182.94      174.27      9.95 o 
   0  12   6       46.48       47.58      5.88 o 
  -4 -12   7      119.33      150.31      9.41 o 
  -3 -12   7        0.78        2.55      3.49 o 
  -2 -12   7      140.24      162.55      8.87 o 
  -1 -12   7      476.59      494.46     16.37 o 
   0 -12   7      304.44      297.05      9.29 o 
   1 -12   7       10.39       16.10      5.34 o 
   2 -12   7      108.84      122.86      9.81 o 
  -6 -11   7      150.31      138.52      9.51 o 
  -5 -11   7        1.45        0.00      3.76 o 
  -4 -11   7      308.43      291.35     12.74 o 
  -3 -11   7      525.19      584.15     18.85 o 
  -2 -11   7      203.25      237.72     10.42 o 
  -1 -11   7       24.45       25.07      4.23 o 
   0 -11   7      123.25      119.68      5.69 o 
   1 -11   7      164.39      164.62     15.12 o 
   2 -11   7       63.01       71.48      7.70 o 
   3 -11   7       37.65       36.76      6.35 o 
   4 -11   7      174.39      203.01     12.77 o 
  -7 -10   7        8.40       12.53      4.47 o 
  -6 -10   7      224.20      256.04     12.67 o 
  -5 -10   7      631.80      619.13     20.57 o 
  -4 -10   7      332.01      342.43     13.81 o 
  -3 -10   7       52.59       45.33      5.44 o 
  -2 -10   7     1515.44     1449.44     35.92 o 
  -1 -10   7      593.45      601.59     17.84 o 
   0 -10   7        9.18        3.97      2.04 o 
   1 -10   7       78.13       72.62      4.56 o 
   2 -10   7      243.48      222.44     10.06 o 
   3 -10   7      276.96      284.57     25.59 o 
   4 -10   7       10.75       13.48      5.01 o 
   5 -10   7      141.34      147.22     10.85 o 
  -8  -9   7      341.04      323.75     15.09 o 
  -7  -9   7      207.29      224.95     12.03 o 
  -6  -9   7        8.51        5.41      3.46 o 
  -5  -9   7      225.61      249.68     11.53 o 
  -4  -9   7     1032.83     1045.11     28.80 o 
  -3  -9   7      633.01      680.63     20.20 o 
  -2  -9   7       37.10       22.48      3.76 o 
  -1  -9   7      345.87      384.81     12.74 o 
   0  -9   7      362.49      403.44     10.26 o 
   1  -9   7       53.36       37.49      3.93 o 
   2  -9   7       18.64       33.98      4.07 o 
   3  -9   7      496.61      506.07     12.80 o 
   4  -9   7      269.45      249.46      8.83 o 
   5  -9   7        0.06        1.78      4.00 o 
   6  -9   7       56.52       42.51      6.75 o 
  -8  -8   7       95.39       95.71      8.17 o 
  -7  -8   7      415.31      380.37     15.53 o 
  -6  -8   7      635.69      644.98     21.07 o 
  -5  -8   7      106.99      119.87      7.66 o 
  -4  -8   7      652.49      699.22     20.97 o 
  -3  -8   7      428.97      424.33     14.21 o 
  -2  -8   7      418.82      392.07     12.84 o 
  -1  -8   7      203.24      224.35      8.67 o 
   0  -8   7      222.86      185.65      6.22 o 
   1  -8   7     1355.93     1432.26     26.20 o 
   2  -8   7      529.17      621.01     13.98 o 
   3  -8   7        4.58        8.57      2.46 o 
   4  -8   7      295.19      319.41      9.84 o 
   5  -8   7       83.80       81.47     11.43 o 
   6  -8   7       70.68       81.86      8.00 o 
  -9  -7   7      162.32      161.84     10.55 o 
  -8  -7   7      293.44      270.69     13.07 o 
  -7  -7   7      217.57      205.53     10.75 o 
  -6  -7   7      139.67      113.28      7.66 o 
  -5  -7   7     1238.52     1304.14     33.97 o 
  -4  -7   7       13.63       17.24      3.43 o 
  -3  -7   7       13.83       18.28      3.23 o 
  -2  -7   7      145.32      146.05      6.82 o 
  -1  -7   7      787.27      710.81     18.95 o 
   0  -7   7      160.55      170.29      5.82 o 
   1  -7   7       66.70       42.13      3.20 o 
   2  -7   7      282.45      257.74      7.83 o 
   3  -7   7      612.66      684.05     21.86 o 
   4  -7   7       57.06       72.60      4.61 o 
   5  -7   7       13.16        8.81      2.57 o 
   6  -7   7      353.93      336.03     10.77 o 
   7  -7   7      151.29      169.36      8.08 o 
  -9  -6   7        0.84       -0.34      3.26 o 
  -8  -6   7      344.15      356.98     14.92 o 
  -7  -6   7     1087.32     1019.47     29.10 o 
  -6  -6   7       16.17       24.16      4.23 o 
  -5  -6   7      147.01      131.46      7.56 o 
  -4  -6   7      281.64      258.62     10.25 o 
  -3  -6   7     2724.68     2766.62     61.93 o 
  -2  -6   7      679.39      715.38     19.02 o 
  -1  -6   7      333.27      316.76     10.22 o 
   0  -6   7     1048.63      986.05     18.62 o 
   1  -6   7     2988.10     2974.31     54.84 o 
   2  -6   7      165.94      177.28      6.16 o 
   3  -6   7      610.13      653.17     19.21 o 
   4  -6   7     1165.92     1089.30     32.73 o 
   5  -6   7      369.13      356.87     10.50 o 
   6  -6   7        8.63        7.59      2.69 o 
   7  -6   7      115.24      115.39      6.34 o 
 -10  -5   7      113.39      121.38      9.27 o 
  -9  -5   7      184.06      198.94     11.19 o 
  -8  -5   7      146.64      164.66      9.71 o 
  -7  -5   7      236.43      255.87     11.46 o 
  -6  -5   7      183.65      209.16      9.71 o 
  -5  -5   7      386.78      436.12     14.48 o 
  -4  -5   7      512.33      494.26     15.22 o 
  -3  -5   7     2054.24     2180.62     49.40 o 
  -2  -5   7     2510.91     2550.37     56.29 o 
  -1  -5   7       26.39       80.55      4.60 o 
   0  -5   7       40.23       40.29      2.89 o 
   1  -5   7     2158.25     2245.98     54.22 o 
   2  -5   7     2169.21     2216.30     42.17 o 
   3  -5   7      141.32      164.82      8.52 o 
   4  -5   7      392.83      394.51     12.97 o 
   5  -5   7      970.18      945.78     39.84 o 
   6  -5   7      594.47      568.93     14.17 o 
   7  -5   7       21.04       21.20      3.38 o 
 -10  -4   7        1.60       -0.57      3.19 o 
  -9  -4   7      360.88      327.55     14.32 o 
  -8  -4   7     1070.03     1033.11     29.24 o 
  -7  -4   7      373.40      414.25     14.92 o 
  -6  -4   7        5.49        0.54      2.05 o 
  -5  -4   7     2475.85     2622.72     59.61 o 
  -4  -4   7     4319.60     4627.65     99.71 o 
  -3  -4   7      180.90      231.47      8.37 o 
  -2  -4   7      759.00      715.98     18.21 o 
  -1  -4   7     2212.56     2341.21     51.58 o 
   0  -4   7     1431.66     1436.33     23.19 o 
   1  -4   7       59.81       46.07     10.08 o 
   2  -4   7     1100.64     1106.95     28.23 o 
   3  -4   7     1425.43     1400.40     46.32 o 
   4  -4   7      430.22      415.97     10.58 o 
   5  -4   7        1.50        3.80      3.34 o 
   6  -4   7       88.56       81.98      4.92 o 
   7  -4   7      365.44      340.51     10.29 o 
   8  -4   7       68.32       59.45      7.49 o 
 -10  -3   7      211.61      197.33     11.32 o 
  -9  -3   7       20.17       14.15      4.07 o 
  -8  -3   7      275.40      268.33     11.63 o 
  -7  -3   7      276.91      248.10     10.48 o 
  -6  -3   7     1231.14     1189.07     30.31 o 
  -5  -3   7      120.87      133.71      6.79 o 
  -4  -3   7     1498.07     1508.99     35.39 o 
  -3  -3   7     1845.73     1655.34     37.60 o 
  -2  -3   7     2141.55     2228.10     48.83 o 
  -1  -3   7      118.29      107.12      3.52 o 
   0  -3   7     8696.09     9342.24    137.20 o 
   1  -3   7     5004.23     5768.50    122.83 o 
   2  -3   7       20.99        5.67      1.70 o 
   3  -3   7       86.87       97.68      4.48 o 
   4  -3   7      210.72      210.91     11.43 o 
   5  -3   7      672.04      636.19     14.30 o 
   6  -3   7      412.66      380.95     12.23 o 
   7  -3   7        8.86       11.19      4.23 o 
   8  -3   7      197.67      196.05     12.30 o 
 -10  -2   7       73.68       75.16      5.24 o 
  -9  -2   7      329.60      338.64     13.74 o 
  -8  -2   7      528.22      533.98     17.51 o 
  -7  -2   7        1.17        0.60      2.29 o 
  -6  -2   7     1128.54     1180.50     29.61 o 
  -5  -2   7      957.45     1083.82     26.78 o 
  -4  -2   7       49.31       41.43      3.43 o 
  -3  -2   7        0.96        7.21      1.31 o 
  -2  -2   7      220.11      273.92      6.10 o 
  -1  -2   7     3113.41     2991.85     45.61 o 
   0  -2   7      715.24      832.99     18.23 o 
   1  -2   7      582.11      568.18     10.31 o 
   2  -2   7      684.04      718.23     15.79 o 
   3  -2   7      954.26      925.10     17.90 o 
   4  -2   7      541.55      554.52     12.42 o 
   5  -2   7      411.48      352.06      9.39 o 
   6  -2   7      441.23      440.83     17.21 o 
   7  -2   7      116.21      120.94      9.01 o 
   8  -2   7        1.36        3.33      3.49 o 
 -10  -1   7       52.52       50.17      6.69 o 
  -9  -1   7        0.30        2.65      2.15 o 
  -8  -1   7      848.74      892.47     18.11 o 
  -7  -1   7      342.05      370.71     13.76 o 
  -6  -1   7       42.08       41.91      7.85 o 
  -5  -1   7      174.31      130.39     14.21 o 
  -4  -1   7      526.66      524.89     12.89 o 
  -3  -1   7     3081.48     3716.33     56.27 o 
  -2  -1   7      192.85      247.37     24.60 o 
  -1  -1   7     1262.40     1761.11     27.87 o 
   0  -1   7     2984.03     3295.62     49.95 o 
   1  -1   7     1936.31     2166.23     33.74 o 
   2  -1   7      400.18      412.43     13.41 o 
   3  -1   7     1065.93     1079.11     20.10 o 
   4  -1   7      798.50      782.84     15.81 o 
   5  -1   7       56.02       51.15      3.70 o 
   6  -1   7       45.15       39.49      5.31 o 
   7  -1   7      197.22      203.71     11.46 o 
   8  -1   7      122.14      116.74      9.27 o 
 -10   0   7      276.35      264.57     13.58 o 
  -9   0   7      444.60      444.05     17.47 o 
  -8   0   7       27.56       23.91      3.60 o 
  -7   0   7      371.58      423.94     10.19 o 
  -6   0   7      987.15      944.57     17.50 o 
  -5   0   7     1621.97     1419.69     23.86 o 
  -4   0   7     1050.08     1049.92     17.92 o 
  -3   0   7     9453.54     8160.99    136.17 o 
  -2   0   7     2217.15     2182.03     33.97 o 
  -1   0   7      105.87      126.11      9.90 o 
   0   0   7      442.89      449.36      8.72 o 
   1   0   7     1677.05     1815.61     56.17 o 
   2   0   7     3178.98     3117.21     75.36 o 
   3   0   7      193.80      166.24      8.10 o 
   4   0   7      384.38      398.12     14.42 o 
   5   0   7     1584.48     1565.14     40.43 o 
   6   0   7      573.18      498.70     18.42 o 
   7   0   7       50.14       55.21      6.45 o 
   8   0   7      179.52      148.37     10.32 o 
 -10   1   7       38.26       47.58      6.55 o 
  -9   1   7      258.68      262.22     12.94 o 
  -8   1   7      139.91      140.13      8.94 o 
  -7   1   7        0.88        1.97      1.88 o 
  -6   1   7      107.89      144.84      4.88 o 
  -5   1   7     3181.56     3432.13     52.80 o 
  -4   1   7      506.36      464.99      9.11 o 
  -3   1   7      133.17       63.94      2.67 o 
  -2   1   7     1453.65     1526.71     24.55 o 
  -1   1   7     4672.31     4257.19     63.85 o 
   0   1   7     3383.60     3323.41     56.51 o 
   1   1   7      128.21      124.43     17.02 o 
   2   1   7      586.26      576.67     11.21 o 
   3   1   7     2532.50     2406.66     70.33 o 
   4   1   7      901.82      924.47     25.94 o 
   5   1   7      206.51      233.65     11.12 o 
   6   1   7     1271.74     1257.26     35.08 o 
   7   1   7      306.29      271.43     13.41 o 
   8   1   7       21.08       24.16      5.21 o 
 -10   2   7       66.37       54.04      6.89 o 
  -9   2   7        1.95        1.38      3.36 o 
  -8   2   7       54.63       67.65      6.65 o 
  -7   2   7      582.30      516.10     17.44 o 
  -6   2   7      849.21      811.79     23.12 o 
  -5   2   7       85.33       54.23      2.61 o 
  -4   2   7     1007.17     1148.19     19.07 o 
  -3   2   7     2928.80     3260.34     62.66 o 
  -2   2   7     1518.52     1694.67     26.87 o 
  -1   2   7      810.36      936.74     20.80 o 
   0   2   7     2825.70     2777.95     42.71 o 
   1   2   7      229.67      178.97      4.97 o 
   2   2   7      227.67      201.25      7.06 o 
   3   2   7      282.23      218.77      8.45 o 
   4   2   7     1156.86     1037.11     21.14 o 
   5   2   7      424.53      407.32     15.39 o 
   6   2   7       33.24       29.81      4.87 o 
   7   2   7       16.32        9.95      3.86 o 
   8   2   7      311.23      313.40     15.53 o 
 -10   3   7      147.04      143.53      9.88 o 
  -9   3   7      233.69      243.94     12.06 o 
  -8   3   7       26.99       27.49      4.40 o 
  -7   3   7      259.36      289.84     11.93 o 
  -6   3   7     1105.43     1119.38     29.57 o 
  -5   3   7     1594.90     1549.55     37.81 o 
  -4   3   7        0.30       -0.91      1.92 o 
  -3   3   7      102.72      125.80      3.55 o 
  -2   3   7     2008.48     1872.47     29.46 o 
  -1   3   7     1975.81     2009.58     31.55 o 
   0   3   7        0.42        6.01      1.22 o 
   1   3   7     2164.38     2226.99     35.33 o 
   2   3   7     3119.70     2823.35     53.01 o 
   3   3   7      678.02      620.11     12.81 o 
   4   3   7     1051.85      989.13     18.84 o 
   5   3   7      577.88      575.28     19.49 o 
   6   3   7      135.92      141.44      9.21 o 
   7   3   7      144.33      136.60      9.44 o 
 -10   4   7        1.39        2.22      3.70 o 
  -9   4   7       73.06       80.55      7.09 o 
  -8   4   7      277.77      272.13     12.20 o 
  -7   4   7      451.63      496.54     16.80 o 
  -6   4   7       41.63       50.00      5.18 o 
  -5   4   7      440.93      490.19     15.49 o 
  -4   4   7     1223.88     1381.26     33.54 o 
  -3   4   7      460.94      449.33     13.61 o 
  -2   4   7      188.02      220.61      5.19 o 
  -1   4   7      524.06      545.10     10.38 o 
   0   4   7     1082.38     1091.43     18.71 o 
   1   4   7      586.84      617.51     12.15 o 
   2   4   7      435.43      519.59     16.68 o 
   3   4   7     1640.82     1619.06     27.94 o 
   4   4   7       99.44      108.99      4.96 o 
   5   4   7       20.39       28.13      4.70 o 
   6   4   7       65.59       70.84      6.92 o 
   7   4   7      302.81      331.24     15.29 o 
 -10   5   7      153.85      166.95     10.45 o 
  -9   5   7      106.14      101.52      8.13 o 
  -8   5   7        5.71       14.08      4.00 o 
  -7   5   7      736.24      700.76     21.10 o 
  -6   5   7      997.90      988.55     26.58 o 
  -5   5   7       79.97      115.26      6.86 o 
  -4   5   7        0.98        2.76      2.05 o 
  -3   5   7      822.87      928.57     23.79 o 
  -2   5   7      558.79      604.32     16.70 o 
  -1   5   7       32.33       40.67      3.19 o 
   0   5   7        2.09        2.40      1.22 o 
   1   5   7     1290.28     1380.84     23.69 o 
   2   5   7      202.70      255.53      7.23 o 
   3   5   7       88.58       98.11      4.70 o 
   4   5   7        2.64        2.84      1.91 o 
   5   5   7      718.26      640.18     14.86 o 
   6   5   7      284.63      300.86     14.08 o 
   7   5   7       67.10       54.17      6.72 o 
  -9   6   7      113.76      122.39      8.60 o 
  -8   6   7      206.97      202.17     10.25 o 
  -7   6   7       22.92       11.46      3.56 o 
  -6   6   7      433.37      443.79     15.12 o 
  -5   6   7      289.85      254.49     10.12 o 
  -4   6   7      418.64      406.01     13.24 o 
  -3   6   7      200.10      199.88      8.20 o 
  -2   6   7      467.55      424.43     13.31 o 
  -1   6   7     1852.08     1889.73     43.79 o 
   0   6   7      486.66      458.50     14.38 o 
   1   6   7       93.94       90.07      4.07 o 
   2   6   7      262.82      275.33      7.82 o 
   3   6   7      520.83      567.09     13.79 o 
   4   6   7      237.51      198.37      7.19 o 
   5   6   7      100.54      116.04      5.95 o 
   6   6   7      414.54      402.20     11.88 o 
  -9   7   7       26.52       36.49      5.44 o 
  -8   7   7      237.08      226.06     10.82 o 
  -7   7   7      248.07      266.45     11.32 o 
  -6   7   7       82.42       84.08      6.38 o 
  -5   7   7       26.95       27.35      3.93 o 
  -4   7   7      572.77      526.49     15.96 o 
  -3   7   7      507.47      447.38     14.11 o 
  -2   7   7        1.40       -1.11      2.05 o 
  -1   7   7      474.55      448.99     14.45 o 
   0   7   7      669.72      662.89     19.22 o 
   1   7   7       11.73       12.37      3.06 o 
   2   7   7        2.01        8.51      2.01 o 
   3   7   7      589.81      559.89     13.20 o 
   4   7   7      868.49      961.62     20.01 o 
   5   7   7       89.69       93.15      5.54 o 
   6   7   7       45.10       42.83      4.35 o 
  -8   8   7        5.88        4.65      2.63 o 
  -7   8   7       97.06       82.87      6.28 o 
  -6   8   7      333.23      339.14     12.70 o 
  -5   8   7      676.72      659.09     19.26 o 
  -4   8   7       30.57       28.80      4.03 o 
  -3   8   7      884.45      848.05     23.09 o 
  -2   8   7      892.37      780.07     21.84 o 
  -1   8   7      306.51      257.88     10.59 o 
   0   8   7       14.21       15.86      3.39 o 
   1   8   7      590.99      530.75     17.41 o 
   2   8   7      721.36      667.53     21.04 o 
   3   8   7       95.41       87.20      8.59 o 
   4   8   7       48.64       35.29      3.61 o 
   5   8   7      183.65      182.95      7.85 o 
  -7   9   7       44.47       38.37      4.60 o 
  -6   9   7       12.92       12.68      2.75 o 
  -5   9   7      236.69      232.43     14.33 o 
  -4   9   7      176.18      150.15      8.10 o 
  -3   9   7       15.20       12.13      3.19 o 
  -2   9   7      274.42      253.11     10.59 o 
  -1   9   7      460.43      424.19     14.89 o 
   0   9   7      471.11      446.37     15.66 o 
   1   9   7        0.77       -3.19      2.69 o 
   2   9   7      369.99      405.48     15.83 o 
   3   9   7      431.84      424.33     16.74 o 
   4   9   7      142.59      143.53      9.88 o 
  -6  10   7       62.40       66.57      4.77 o 
  -5  10   7        6.89       10.42      2.65 o 
  -4  10   7       14.80       13.00      2.73 o 
  -3  10   7      178.40      166.18      8.57 o 
  -2  10   7      127.60      128.17      7.76 o 
  -1  10   7       31.35       32.09      4.57 o 
   0  10   7      118.59      123.77      8.17 o 
   1  10   7      347.51      344.31     14.35 o 
   2  10   7      138.07      123.77      8.70 o 
   3  10   7        4.61        1.55      3.33 o 
  -5  11   7       83.82       80.13      7.48 o 
  -4  11   7       27.11       31.99      4.77 o 
  -3  11   7       27.60       14.42      3.86 o 
  -2  11   7      172.31      165.97      9.31 o 
  -1  11   7      313.20      294.68     12.87 o 
   0  11   7       42.81       39.55      5.41 o 
   1  11   7       66.41       73.59      7.12 o 
   2  11   7      181.57      183.58     10.79 o 
  -3 -12   8      121.48      123.16      7.96 o 
  -2 -12   8       28.24       33.37      4.97 o 
  -1 -12   8       47.53       47.21      5.48 o 
   0 -12   8      399.20      382.88     11.19 o 
   1 -12   8      222.21      220.35     13.31 o 
  -5 -11   8      213.49      238.76     12.20 o 
  -4 -11   8       25.08       24.23      4.74 o 
  -3 -11   8      183.28      209.12     10.42 o 
  -2 -11   8      728.61      698.24     20.90 o 
  -1 -11   8      389.31      402.42     14.42 o 
   0 -11   8        5.49        5.27      2.71 o 
   1 -11   8      107.34      115.95      6.10 o 
   2 -11   8      294.83      305.43      9.82 o 
   3 -11   8       52.23       41.87      6.99 o 
  -6 -10   8       37.69       29.61      5.41 o 
  -5 -10   8      350.25      365.35     15.02 o 
  -4 -10   8      373.59      393.58     14.89 o 
  -3 -10   8       82.31       82.84      6.49 o 
  -2 -10   8      240.09      229.49     10.25 o 
  -1 -10   8      768.87      694.28     20.30 o 
   0 -10   8      421.53      437.99     11.50 o 
   1 -10   8       98.59      129.38      6.89 o 
   2 -10   8      213.80      228.15      8.17 o 
   3 -10   8      405.73      460.05     12.68 o 
   4 -10   8       63.29       67.14      8.10 o 
  -7  -9   8      120.26      109.65      8.43 o 
  -6  -9   8      292.30      294.08     13.44 o 
  -5  -9   8       21.39       26.18      4.77 o 
  -4  -9   8      121.60      106.93      7.36 o 
  -3  -9   8      869.17      918.18     25.47 o 
  -2  -9   8      295.75      260.61     10.45 o 
  -1  -9   8        7.80        6.49      2.96 o 
   0  -9   8      183.74      147.58     11.61 o 
   1  -9   8      238.75      211.58      7.44 o 
   2  -9   8       11.42       20.06      2.96 o 
   3  -9   8       20.66       11.62      2.97 o 
   4  -9   8      101.06      104.54      6.50 o 
   5  -9   8      230.95      245.46     13.59 o 
  -8  -8   8      138.54      148.37     10.18 o 
  -7  -8   8        3.98        9.41      3.83 o 
  -6  -8   8      350.16      343.54     14.08 o 
  -5  -8   8      613.99      611.47     19.83 o 
  -4  -8   8      444.08      480.82     16.20 o 
  -3  -8   8        1.64       -2.32      2.42 o 
  -2  -8   8      519.64      563.96     16.87 o 
  -1  -8   8     1045.03     1072.90     27.35 o 
   0  -8   8       35.60       23.00      2.97 o 
   1  -8   8       62.43       86.88      4.59 o 
   2  -8   8      158.21      152.32      7.75 o 
   3  -8   8      599.10      591.58     14.38 o 
   4  -8   8      142.43      145.45      6.85 o 
   5  -8   8      101.69      108.27      9.48 o 
   6  -8   8      206.96      205.96      8.82 o 
  -9  -7   8        6.58        3.83      4.20 o 
  -8  -7   8      454.63      462.97     17.78 o 
  -7  -7   8      416.58      451.11     17.00 o 
  -6  -7   8      238.74      221.35     10.69 o 
  -5  -7   8        2.65        7.80      3.29 o 
  -4  -7   8      468.05      463.04     15.53 o 
  -3  -7   8     1051.04     1070.01     27.66 o 
  -2  -7   8      345.79      362.33     12.06 o 
  -1  -7   8      105.95       89.59      5.34 o 
   0  -7   8      538.24      592.71     13.24 o 
   1  -7   8      462.84      487.28     11.72 o 
   2  -7   8       13.87       11.46      2.52 o 
   3  -7   8      530.28      602.75     14.31 o 
   4  -7   8      544.92      559.03     19.37 o 
   5  -7   8       48.97       47.37      4.39 o 
   6  -7   8       31.52       29.64      4.03 o 
  -9  -6   8      143.24      123.73      8.97 o 
  -8  -6   8       51.05       52.56      6.22 o 
  -7  -6   8      189.70      171.99      9.88 o 
  -6  -6   8     1177.75     1274.36     33.60 o 
  -5  -6   8      288.57      303.18     12.00 o 
  -4  -6   8        2.85        6.59      2.62 o 
  -3  -6   8      798.82      938.18     24.43 o 
  -2  -6   8      386.43      427.76     13.14 o 
  -1  -6   8       54.64       58.71      4.27 o 
   0  -6   8       81.24       96.68      5.91 o 
   1  -6   8      519.29      500.89     11.75 o 
   2  -6   8     1420.25     1456.30     26.74 o 
   3  -6   8       25.66       32.37      3.36 o 
   4  -6   8       93.13       91.48      5.27 o 
   5  -6   8      344.51      335.51     13.02 o 
   6  -6   8      162.70      158.27     17.91 o 
   7  -6   8        3.99        2.98      2.82 o 
 -10  -5   8       45.06       49.03      6.45 o 
  -9  -5   8      153.07      161.30     10.12 o 
  -8  -5   8      523.59      489.08     17.61 o 
  -7  -5   8      583.73      560.63     18.62 o 
  -6  -5   8       86.93       78.47      5.98 o 
  -5  -5   8      707.96      686.14     19.99 o 
  -4  -5   8     1510.12     1687.83     40.19 o 
  -3  -5   8       24.45       54.71      4.34 o 
  -2  -5   8      853.40      908.00     22.85 o 
  -1  -5   8      254.70      313.16     10.32 o 
   0  -5   8      403.68      395.39     12.74 o 
   1  -5   8      100.85       92.35     10.43 o 
   2  -5   8      992.89      983.90     19.41 o 
   3  -5   8      400.17      409.38     10.76 o 
   4  -5   8      167.56      151.16     10.17 o 
   5  -5   8       47.18       34.81      3.80 o 
   6  -5   8      294.53      288.01      9.61 o 
   7  -5   8      167.32      150.55      7.13 o 
 -10  -4   8       81.51       85.26      8.03 o 
  -9  -4   8        0.05        0.30      3.43 o 
  -8  -4   8      358.00      402.59     15.39 o 
  -7  -4   8      516.87      455.28     15.76 o 
  -6  -4   8      421.77      393.28     13.74 o 
  -5  -4   8       60.62       36.66      3.97 o 
  -4  -4   8     1940.96     1905.16     44.09 o 
  -3  -4   8     2841.05     2912.13     63.98 o 
  -2  -4   8     1571.00     1431.77     33.24 o 
  -1  -4   8       46.17       76.55      3.13 o 
   0  -4   8     4600.27     4795.98    103.10 o 
   1  -4   8     2916.85     3376.54     74.67 o 
   2  -4   8       82.15       84.39      4.33 o 
   3  -4   8      226.84      265.01      8.02 o 
   4  -4   8      869.25      900.64     18.78 o 
   5  -4   8      451.94      433.46     23.91 o 
   6  -4   8       21.15       17.25      3.02 o 
   7  -4   8       12.87       22.99      5.51 o 
 -10  -3   8       46.28       43.96      6.15 o 
  -9  -3   8      721.25      685.57     22.01 o 
  -8  -3   8      112.33      124.67      7.80 o 
  -7  -3   8       23.23       26.31      3.93 o 
  -6  -3   8      312.49      307.25     11.29 o 
  -5  -3   8      830.60      892.51     23.39 o 
  -4  -3   8       85.92       87.71      5.24 o 
  -3  -3   8       71.79      107.49      3.86 o 
  -2  -3   8      246.10      191.85      5.13 o 
  -1  -3   8     2882.33     2911.49     44.78 o 
   0  -3   8        7.41        8.62      1.43 o 
   1  -3   8     1057.65     1097.60     27.86 o 
   2  -3   8     1419.66     1518.25     27.27 o 
   3  -3   8      642.30      691.49     14.92 o 
   4  -3   8        0.41        1.94      1.78 o 
   5  -3   8      486.21      441.66     13.85 o 
   6  -3   8      154.69      161.05      7.07 o 
   7  -3   8      270.39      284.57     14.65 o 
 -10  -2   8       72.40       62.69      4.86 o 
  -9  -2   8      160.79      146.15      6.64 o 
  -8  -2   8      805.30      745.96     29.14 o 
  -7  -2   8      868.06      859.38     18.63 o 
  -6  -2   8        9.28       13.05      2.12 o 
  -5  -2   8      749.96      813.00     18.89 o 
  -4  -2   8     2217.75     2010.21     32.80 o 
  -3  -2   8     1918.81     1897.67     30.37 o 
  -2  -2   8       58.32       37.20      2.24 o 
  -1  -2   8     1508.57     1418.51     23.21 o 
   0  -2   8     2975.49     3500.63     59.88 o 
   1  -2   8      887.11      879.94     23.39 o 
   2  -2   8      159.78      156.93      7.86 o 
   3  -2   8      743.54      697.43     14.88 o 
   4  -2   8      339.62      371.09      9.83 o 
   5  -2   8      303.64      282.13      8.54 o 
   6  -2   8       18.89       16.30      4.44 o 
   7  -2   8      148.28      129.01      9.58 o 
 -10  -1   8      255.18      283.69     14.08 o 
  -9  -1   8      119.27      116.82      7.65 o 
  -8  -1   8        0.05       -2.45      4.02 o 
  -7  -1   8      288.91      317.17      8.72 o 
  -6  -1   8     1006.30      992.13     18.43 o 
  -5  -1   8       69.20       70.83      3.44 o 
  -4  -1   8      101.79      137.32      4.33 o 
  -3  -1   8     1189.06     1149.62     31.00 o 
  -2  -1   8     1766.83     1536.20     24.95 o 
  -1  -1   8       80.92       87.07      3.61 o 
   0  -1   8     2614.77     3074.13     60.37 o 
   1  -1   8     2172.71     2176.27     34.25 o 
   2  -1   8     1013.91      974.88     26.14 o 
   3  -1   8      213.16      213.69      9.91 o 
   4  -1   8        8.35        7.16      3.06 o 
   5  -1   8     1254.38     1303.83     35.96 o 
   6  -1   8      452.40      404.47     16.90 o 
   7  -1   8        0.80        1.95      3.13 o 
 -10   0   8       27.08       22.62      5.68 o 
  -9   0   8      340.25      360.98     15.66 o 
  -8   0   8      630.48      627.10     21.14 o 
  -7   0   8      159.95      166.36      5.81 o 
  -6   0   8      364.28      310.28      7.87 o 
  -5   0   8     1097.59     1111.30     20.90 o 
  -4   0   8      719.63      805.37     14.50 o 
  -3   0   8      101.63      112.59      3.75 o 
  -2   0   8     1059.32     1381.72     25.84 o 
  -1   0   8     3420.48     3332.21     50.84 o 
   0   0   8      666.68      675.94     12.40 o 
   1   0   8       55.31       56.95      5.46 o 
   2   0   8      210.40      175.29     15.29 o 
   3   0   8     2659.01     2532.05     59.25 o 
   4   0   8      540.35      550.28     18.62 o 
   5   0   8      217.42      177.47     10.01 o 
   6   0   8      671.77      616.21     21.71 o 
   7   0   8      154.06      158.85     10.48 o 
 -10   1   8      213.43      217.52     12.74 o 
  -9   1   8        3.30        0.91      3.80 o 
  -8   1   8      146.80      182.37     10.28 o 
  -7   1   8      443.53      477.42     16.84 o 
  -6   1   8      672.53      599.42     12.07 o 
  -5   1   8        1.12        5.39      1.41 o 
  -4   1   8     2614.39     2562.33     39.96 o 
  -3   1   8     4494.38     4788.03     72.04 o 
  -2   1   8      147.08      213.30      5.46 o 
  -1   1   8     2199.25     2463.03     38.38 o 
   0   1   8     1214.98     1211.40     20.34 o 
   1   1   8     1459.73     1473.20     24.37 o 
   2   1   8      679.06      683.42     21.39 o 
   3   1   8      289.56      317.03     12.40 o 
   4   1   8      816.00      731.48     22.48 o 
   5   1   8      372.13      304.86     13.41 o 
   6   1   8       10.12        3.90      3.43 o 
   7   1   8      161.44      124.14      9.38 o 
 -10   2   8      322.22      308.53     14.65 o 
  -9   2   8      146.74      148.50      9.75 o 
  -8   2   8        0.39        1.58      2.92 o 
  -7   2   8       53.11       64.19      6.35 o 
  -6   2   8     1207.44     1277.62     33.17 o 
  -5   2   8     1162.66     1140.85     29.67 o 
  -4   2   8      152.66      196.02      5.43 o 
  -3   2   8     1796.48     1871.11     29.87 o 
  -2   2   8     2672.97     2973.42     45.75 o 
  -1   2   8      627.53      722.49     13.14 o 
   0   2   8       24.71       29.44      2.07 o 
   1   2   8     1192.52     1261.22     21.51 o 
   2   2   8     1860.27     1742.31     28.92 o 
   3   2   8      217.35      242.23      6.85 o 
   4   2   8      531.34      524.77     17.81 o 
   5   2   8      600.78      634.76     21.27 o 
   6   2   8      233.97      222.56     11.96 o 
   7   2   8       19.46       19.29      4.77 o 
 -10   3   8        6.42        0.97      3.86 o 
  -9   3   8      137.56      119.20      8.84 o 
  -8   3   8      253.85      229.86     11.39 o 
  -7   3   8      117.92      132.44      8.40 o 
  -6   3   8      423.63      372.95     13.88 o 
  -5   3   8      987.55      987.88     26.51 o 
  -4   3   8     1225.68     1329.10     32.93 o 
  -3   3   8       90.16      107.03      3.53 o 
  -2   3   8        0.52       11.91      4.81 o 
  -1   3   8     1326.47     1440.34     25.20 o 
   0   3   8     1924.73     2087.55     63.98 o 
   1   3   8      119.36      139.43      4.76 o 
   2   3   8      738.12      690.73     13.78 o 
   3   3   8      619.58      603.80     12.84 o 
   4   3   8      133.83      141.06      5.75 o 
   5   3   8        0.64        1.14      2.42 o 
   6   3   8       53.72       52.93      6.18 o 
   7   3   8      254.61      262.35     13.74 o 
 -10   4   8       78.20       79.88      7.66 o 
  -9   4   8       52.45       38.01      5.61 o 
  -8   4   8       56.59       56.05      6.02 o 
  -7   4   8     1137.17     1050.02     29.14 o 
  -6   4   8      519.76      465.80     15.83 o 
  -5   4   8       18.63       15.22      3.26 o 
  -4   4   8      489.58      463.24     14.72 o 
  -3   4   8     1383.85     1195.42     29.67 o 
  -2   4   8     1597.08     1535.00     36.26 o 
  -1   4   8       85.47      113.94      3.96 o 
   0   4   8      328.65      340.92     20.26 o 
   1   4   8     2109.81     2057.05     33.55 o 
   2   4   8      552.83      586.74     12.46 o 
   3   4   8       13.30       10.60      2.65 o 
   4   4   8      353.83      341.36     11.09 o 
   5   4   8      623.85      590.50     20.57 o 
   6   4   8      222.12      222.33     12.03 o 
   7   4   8       17.27       20.73      4.91 o 
  -9   5   8      125.09      132.40      9.17 o 
  -8   5   8      116.36      115.70      8.33 o 
  -7   5   8        0.15        1.75      3.19 o 
  -6   5   8      648.95      668.97     20.33 o 
  -5   5   8      197.93      197.53      9.21 o 
  -4   5   8      996.67      947.52     25.04 o 
  -3   5   8      225.01      201.02      8.57 o 
  -2   5   8     1231.94     1169.68     28.90 o 
  -1   5   8     2187.75     1971.90     45.47 o 
   0   5   8      389.52      346.16      8.18 o 
   1   5   8        2.42        1.38      1.41 o 
   2   5   8     2134.03     2061.51     34.50 o 
   3   5   8      901.68      929.55     26.03 o 
   4   5   8       22.49       23.14      3.44 o 
   5   5   8      197.67      204.37     11.26 o 
   6   5   8      283.65      287.69     14.01 o 
  -9   6   8        1.89        4.97      3.73 o 
  -8   6   8      139.39      142.28      8.91 o 
  -7   6   8      394.08      412.73     15.09 o 
  -6   6   8      108.79      130.96      8.10 o 
  -5   6   8       28.07       18.85      3.73 o 
  -4   6   8     1126.59     1187.39     30.08 o 
  -3   6   8      517.09      543.83     16.30 o 
  -2   6   8      132.06      140.94      7.12 o 
  -1   6   8      516.25      528.17     16.03 o 
   0   6   8      265.75      272.74     10.62 o 
   1   6   8      553.80      511.03     12.06 o 
   2   6   8        1.36        3.09      2.94 o 
   3   6   8      213.72      206.95      7.24 o 
   4   6   8      519.64      520.21     13.04 o 
   5   6   8      115.29      116.42      6.49 o 
   6   6   8       13.22        5.75      3.46 o 
  -8   7   8        0.76        4.10      3.33 o 
  -7   7   8      126.34      120.71      7.93 o 
  -6   7   8      378.55      346.20     13.07 o 
  -5   7   8      496.06      495.33     16.06 o 
  -4   7   8       83.27       61.53      5.28 o 
  -3   7   8      997.32      909.08     24.40 o 
  -2   7   8      195.90      202.10      9.11 o 
  -1   7   8      297.21      260.10     10.48 o 
   0   7   8      413.44      413.27     14.28 o 
   1   7   8     1014.34     1030.63     28.13 o 
   2   7   8       81.73       86.13      6.86 o 
   3   7   8        0.13       -1.40      1.70 o 
   4   7   8      101.53       98.67      5.44 o 
   5   7   8      363.50      338.39     10.76 o 
  -8   8   8      103.10      115.06      8.03 o 
  -7   8   8        8.48       11.93      3.60 o 
  -6   8   8       24.27       34.34      4.60 o 
  -5   8   8      266.22      280.13     11.19 o 
  -4   8   8      258.51      246.39     10.55 o 
  -3   8   8        6.93        5.75      2.96 o 
  -2   8   8      116.00      122.32      7.49 o 
  -1   8   8      955.69      934.62     25.71 o 
   0   8   8      249.88      244.11     10.82 o 
   1   8   8       81.97       68.99      6.52 o 
   2   8   8      293.75      312.52     13.44 o 
   3   8   8      234.20      265.91     12.67 o 
   4   8   8      124.16      144.91      6.74 o 
  -7   9   8      124.99      122.76      6.27 o 
  -6   9   8       91.15      100.04      7.16 o 
  -5   9   8        3.91        2.65      2.92 o 
  -4   9   8       23.84       15.02      3.60 o 
  -3   9   8       75.95       72.38      6.08 o 
  -2   9   8       83.38      102.26      6.86 o 
  -1   9   8        5.54        7.02      3.16 o 
   0   9   8      118.04      120.91      7.83 o 
   1   9   8      260.92      273.54     12.50 o 
   2   9   8       45.05       49.03      6.02 o 
   3   9   8      161.64      153.84     10.05 o 
  -6  10   8      116.25       98.34      5.82 o 
  -5  10   8      220.48      197.54      7.69 o 
  -4  10   8       96.30       85.26      5.09 o 
  -3  10   8       25.95       24.77      4.27 o 
  -2  10   8      368.49      326.47     13.27 o 
  -1  10   8      221.18      211.95     10.72 o 
   0  10   8       19.96       24.73      4.60 o 
   1  10   8       76.77       76.01      7.06 o 
   2  10   8      253.22      247.13     12.64 o 
  -4  11   8      135.92      130.05      8.23 o 
  -3  11   8       33.62       29.87      4.64 o 
  -2  11   8       29.49       30.18      5.01 o 
  -1  11   8      190.14      178.07     10.18 o 
   0  11   8      185.19      170.51     10.28 o 
  -2 -12   9      234.14      252.51     11.73 o 
  -1 -12   9       27.70       27.93      4.74 o 
   0 -12   9        7.46        8.23      3.80 o 
  -5 -11   9      176.56      167.02     10.32 o 
  -4 -11   9      189.78      211.17     11.06 o 
  -3 -11   9        5.41        6.72      3.60 o 
  -2 -11   9       71.93       76.05      6.75 o 
  -1 -11   9      279.48      269.54     11.80 o 
   0 -11   9      246.83      205.22     10.32 o 
   1 -11   9       46.74       66.47      5.05 o 
   2 -11   9      137.31      122.89      6.56 o 
  -6 -10   9       62.35       69.06      7.06 o 
  -5 -10   9        0.47       -3.33      3.19 o 
  -4 -10   9       32.83       34.58      5.34 o 
  -3 -10   9      140.25      142.99      8.20 o 
  -2 -10   9      281.67      290.31     11.76 o 
  -1 -10   9       18.59       23.69      4.54 o 
   0 -10   9      543.17      541.51     18.05 o 
   1 -10   9      418.94      363.24     21.81 o 
   2 -10   9        1.72       -1.54      2.49 o 
   3 -10   9       99.75       84.56      5.69 o 
  -7  -9   9       41.25       28.16      5.44 o 
  -6  -9   9      392.68      429.64     16.84 o 
  -5  -9   9      275.87      282.35     12.50 o 
  -4  -9   9      104.14      104.78      7.46 o 
  -3  -9   9       38.64       32.40      4.40 o 
  -2  -9   9     1069.95     1009.69     27.05 o 
  -1  -9   9      829.72      881.52     24.33 o 
   0  -9   9      119.98      138.28      8.37 o 
   1  -9   9       62.38       80.98      5.10 o 
   2  -9   9      259.08      281.12      9.22 o 
   3  -9   9      122.31      115.37     10.90 o 
   4  -9   9       10.37        8.89      3.27 o 
  -8  -8   9      270.09      244.51     12.67 o 
  -7  -8   9       51.80       57.87      6.38 o 
  -6  -8   9        9.40        3.13      3.33 o 
  -5  -8   9      107.73      111.57      7.70 o 
  -4  -8   9      909.14      876.51     24.80 o 
  -3  -8   9      638.65      578.27     17.84 o 
  -2  -8   9       12.48        8.13      3.13 o 
  -1  -8   9      532.32      480.41     15.46 o 
   0  -8   9      948.50      915.87     25.27 o 
   1  -8   9      164.11      196.36      7.23 o 
   2  -8   9       15.96       11.57      3.46 o 
   3  -8   9      236.71      274.03      9.31 o 
   4  -8   9      501.48      547.49     14.54 o 
   5  -8   9       41.08       46.64      6.84 o 
  -8  -7   9        0.09       -2.82      3.02 o 
  -7  -7   9      186.54      169.44      9.71 o 
  -6  -7   9      437.71      437.77     16.16 o 
  -5  -7   9     1030.61     1081.30     29.47 o 
  -4  -7   9       45.89       49.37      5.18 o 
  -3  -7   9     1172.18     1121.02     28.80 o 
  -2  -7   9      776.15      761.01     21.00 o 
  -1  -7   9      116.24      101.76      6.25 o 
   0  -7   9        1.20        0.27      2.22 o 
   1  -7   9       72.66       59.04      4.08 o 
   2  -7   9      234.17      225.40      7.81 o 
   3  -7   9      203.13      217.28      8.02 o 
   4  -7   9       61.81       65.50      4.99 o 
   5  -7   9      276.51      265.08     12.01 o 
   6  -7   9      117.13      108.41      6.73 o 
  -9  -6   9      116.15      143.43      9.91 o 
  -8  -6   9      190.03      197.76     10.82 o 
  -7  -6   9       37.14       24.09      4.74 o 
  -6  -6   9      114.67      117.08      8.07 o 
  -5  -6   9      973.44      874.40     24.63 o 
  -4  -6   9      691.44      696.53     20.06 o 
  -3  -6   9       23.30       35.35      3.97 o 
  -2  -6   9      582.87      500.68     15.05 o 
  -1  -6   9      431.51      445.20     14.08 o 
   0  -6   9      685.67      694.11     19.83 o 
   1  -6   9       58.77       56.52      4.91 o 
   2  -6   9      809.10      871.36     24.73 o 
   3  -6   9      927.46     1001.56     37.37 o 
   4  -6   9      220.98      214.08     15.31 o 
   5  -6   9        0.39       -2.09      2.29 o 
   6  -6   9      271.68      261.59      9.74 o 
  -9  -5   9        7.08        6.15      3.83 o 
  -8  -5   9       20.83       18.05      4.30 o 
  -7  -5   9      883.15      893.75     25.77 o 
  -6  -5   9      753.98      722.00     21.47 o 
  -5  -5   9        2.53        5.21      2.72 o 
  -4  -5   9      894.93      908.94     23.99 o 
  -3  -5   9      843.13      781.51     20.77 o 
  -2  -5   9      243.25      199.85      8.10 o 
  -1  -5   9      228.45      222.33      8.77 o 
   0  -5   9      937.59      832.02     22.55 o 
   1  -5   9      965.59      990.17     26.31 o 
   2  -5   9        3.57        3.29      3.46 o 
   3  -5   9      394.74      395.23     10.95 o 
   4  -5   9      567.89      588.77     14.60 o 
   5  -5   9      186.56      200.18      8.08 o 
   6  -5   9       10.42        7.37      2.82 o 
 -10  -4   9       71.37       61.16      7.02 o 
  -9  -4   9      298.49      266.28     12.50 o 
  -8  -4   9      259.37      260.97     12.00 o 
  -7  -4   9      226.18      212.18     10.18 o 
  -6  -4   9      722.59      745.19     21.51 o 
  -5  -4   9      554.78      573.57     17.10 o 
  -4  -4   9      125.37       87.71      5.34 o 
  -3  -4   9      411.70      367.16      8.39 o 
  -2  -4   9      538.23      546.64     10.88 o 
  -1  -4   9      723.00      654.20     20.18 o 
   0  -4   9        0.34        9.21      2.69 o 
   1  -4   9     1131.72     1095.85     28.50 o 
   2  -4   9      956.12      955.62     26.48 o 
   3  -4   9      352.20      359.41     16.63 o 
   4  -4   9      245.35      217.97     10.05 o 
   5  -4   9      457.23      416.41     11.68 o 
   6  -4   9       69.93       80.40      5.32 o 
   7  -4   9       44.35       44.22      6.89 o 
 -10  -3   9       30.91       23.55      8.87 o 
  -9  -3   9      208.84      221.27      8.27 o 
  -8  -3   9      705.03      691.99     21.34 o 
  -7  -3   9      154.03      147.29      7.86 o 
  -6  -3   9      104.67      104.07      6.35 o 
  -5  -3   9      105.37      109.24      4.54 o 
  -4  -3   9     1378.36     1418.78     24.23 o 
  -3  -3   9      244.29      248.64      6.35 o 
  -2  -3   9       66.61       87.21      3.48 o 
  -1  -3   9      774.23      741.91     13.67 o 
   0  -3   9     1514.02     1556.78     37.13 o 
   1  -3   9        3.39        9.68      2.65 o 
   2  -3   9      274.98      328.39     12.80 o 
   3  -3   9      492.54      466.50     16.77 o 
   4  -3   9      248.60      244.83      8.18 o 
   5  -3   9        1.32        1.00      2.08 o 
   6  -3   9       64.39       63.48      7.49 o 
   7  -3   9      166.31      148.06     11.19 o 
 -10  -2   9      249.56      262.86     13.91 o 
  -9  -2   9       28.89       26.46      3.61 o 
  -8  -2   9      128.33      146.55      8.12 o 
  -7  -2   9      359.18      331.00      9.22 o 
  -6  -2   9      495.41      507.15     11.45 o 
  -5  -2   9        0.31        2.47      1.51 o 
  -4  -2   9      350.92      377.54     13.02 o 
  -3  -2   9      288.92      306.24      7.21 o 
  -2  -2   9     2019.15     2223.87     39.65 o 
  -1  -2   9      153.30      244.22      6.15 o 
   0  -2   9      935.36     1019.57     20.38 o 
   1  -2   9     1555.57     1696.77     40.93 o 
   2  -2   9      527.86      484.48     16.23 o 
   3  -2   9        1.00        0.13      2.55 o 
   4  -2   9      373.77      370.22     15.16 o 
   5  -2   9      705.64      711.72     24.06 o 
   6  -2   9      231.71      231.97     12.87 o 
   7  -2   9        0.88        2.39      3.63 o 
 -10  -1   9       95.18      103.50      9.58 o 
  -9  -1   9      348.25      379.63     16.70 o 
  -8  -1   9      461.05      466.50     15.73 o 
  -7  -1   9      133.63      120.31      5.30 o 
  -6  -1   9      337.14      344.13      9.46 o 
  -5  -1   9      594.41      575.74     11.76 o 
  -4  -1   9      755.88      779.98     14.50 o 
  -3  -1   9      638.48      780.54     14.70 o 
  -2  -1   9      854.29      892.94     15.97 o 
  -1  -1   9     1686.66     1914.74     66.29 o 
   0  -1   9      342.56      496.53      9.96 o 
   1  -1   9      270.41      248.24     10.08 o 
   2  -1   9     1407.13     1438.52     36.66 o 
   3  -1   9      966.16      951.72     27.39 o 
   4  -1   9        1.14       -1.95      2.15 o 
   5  -1   9       55.57       43.15      5.81 o 
   6  -1   9      371.79      334.13     15.76 o 
   7  -1   9      157.33      153.34     10.92 o 
 -10   0   9       47.03       34.85      6.18 o 
  -9   0   9        2.72       -0.97      3.39 o 
  -8   0   9      308.32      329.36     14.75 o 
  -7   0   9     1594.16     1662.35     28.70 o 
  -6   0   9      838.33      793.41     23.78 o 
  -5   0   9      213.37      255.70      6.63 o 
  -4   0   9     3243.86     3302.00     50.99 o 
  -3   0   9     3792.05     3756.66     78.99 o 
  -2   0   9       82.66      106.23      3.98 o 
  -1   0   9     1141.82     1347.32     22.51 o 
   0   0   9     1769.48     1973.22     31.61 o 
   1   0   9     1557.43     1659.66     27.30 o 
   2   0   9      283.57      297.77     11.96 o 
   3   0   9      290.21      316.12     13.01 o 
   4   0   9      791.84      823.15     25.34 o 
   5   0   9      420.13      363.17     15.59 o 
   6   0   9        0.02       -3.53      2.35 o 
   7   0   9      150.27      138.69     10.52 o 
 -10   1   9      179.27      187.41     12.20 o 
  -9   1   9      135.07      118.69      9.58 o 
  -8   1   9       57.89       54.17      6.35 o 
  -7   1   9       86.95       60.76      6.45 o 
  -6   1   9      392.27      406.92     14.82 o 
  -5   1   9      401.88      422.24      9.03 o 
  -4   1   9        7.72        7.84      1.57 o 
  -3   1   9      693.52      806.56     14.84 o 
  -2   1   9     2462.30     2718.64     42.39 o 
  -1   1   9       22.11       26.41      2.14 o 
   0   1   9      379.00      347.32      7.86 o 
   1   1   9      438.11      453.91      9.71 o 
   2   1   9      700.08      700.93     19.68 o 
   3   1   9      397.33      435.55     15.73 o 
   4   1   9       78.98       66.37      6.18 o 
   5   1   9      150.62      173.20     10.35 o 
   6   1   9      245.92      238.09     12.80 o 
   7   1   9        0.04       -3.53      3.33 o 
 -10   2   9        1.66        1.18      4.37 o 
  -9   2   9      169.33      183.85     10.92 o 
  -8   2   9      344.37      308.26     13.81 o 
  -7   2   9       56.11       34.34      4.84 o 
  -6   2   9        6.05        3.73      2.69 o 
  -5   2   9      649.63      586.57     18.28 o 
  -4   2   9      979.41      957.02     18.23 o 
  -3   2   9       91.26       81.21      3.35 o 
  -2   2   9      771.00      819.38     14.87 o 
  -1   2   9     1158.53     1216.15     20.72 o 
   0   2   9      900.19      836.03     15.32 o 
   1   2   9       73.36       86.70     10.72 o 
   2   2   9      220.95      208.10      6.23 o 
   3   2   9      247.11      217.79     10.42 o 
   4   2   9      104.67      100.08      7.46 o 
   5   2   9        6.63        9.68      3.80 o 
   6   2   9      111.27       93.19      8.13 o 
   7   2   9      115.12      118.12      9.54 o 
 -10   3   9      170.02      183.62     11.29 o 
  -9   3   9       33.00       32.33      5.65 o 
  -8   3   9       82.82      103.84      8.33 o 
  -7   3   9      390.01      442.37     16.33 o 
  -6   3   9      128.85      132.00      8.23 o 
  -5   3   9        3.11       13.61      3.26 o 
  -4   3   9      908.65      955.75     25.54 o 
  -3   3   9      865.19      876.18     23.32 o 
  -2   3   9      581.04      504.25     10.18 o 
  -1   3   9      207.06      169.15      5.06 o 
   0   3   9      933.61      951.89     17.23 o 
   1   3   9     2399.43     2336.71     43.27 o 
   2   3   9      183.28      173.90      7.01 o 
   3   3   9       14.10        9.75      1.94 o 
   4   3   9      658.77      610.03     20.50 o 
   5   3   9      444.99      429.33     17.17 o 
   6   3   9       16.46       21.57      5.11 o 
  -9   4   9       88.52       98.16      8.50 o 
  -8   4   9      271.98      299.59     13.37 o 
  -7   4   9       43.97       37.87      5.28 o 
  -6   4   9      631.27      657.78     20.43 o 
  -5   4   9      579.30      626.63     19.09 o 
  -4   4   9      285.31      322.74     11.86 o 
  -3   4   9      117.76      126.69      7.02 o 
  -2   4   9     1379.75     1495.04     35.96 o 
  -1   4   9     1501.30     1522.76     25.39 o 
   0   4   9      332.78      264.03      6.96 o 
   1   4   9      184.77      213.39      7.28 o 
   2   4   9     1269.85     1216.55     22.22 o 
   3   4   9      700.43      622.15     19.41 o 
   4   4   9        3.18        5.88      3.06 o 
   5   4   9      341.85      311.48     14.45 o 
   6   4   9      332.17      353.66     16.10 o 
  -9   5   9       12.09        6.15      4.13 o 
  -8   5   9      293.18      272.13     12.70 o 
  -7   5   9      341.70      330.37     13.41 o 
  -6   5   9        3.43        8.00      3.53 o 
  -5   5   9      306.96      284.46     11.49 o 
  -4   5   9      758.74      773.48     21.84 o 
  -3   5   9      931.16     1036.44     26.98 o 
  -2   5   9       23.03       31.89      3.73 o 
  -1   5   9      270.99      252.34      9.85 o 
   0   5   9      297.84      308.42      7.89 o 
   1   5   9      730.69      715.49     18.05 o 
   2   5   9        1.89        4.25      2.03 o 
   3   5   9      522.20      498.00     12.21 o 
   4   5   9      343.61      283.80      8.98 o 
   5   5   9       52.33       55.45      6.55 o 
   6   5   9       16.46       17.98      4.84 o 
  -9   6   9       51.94       43.59      6.05 o 
  -8   6   9       29.51       27.42      4.97 o 
  -7   6   9      182.25      190.40     10.25 o 
  -6   6   9      600.56      625.65     19.76 o 
  -5   6   9      398.19      369.55     13.64 o 
  -4   6   9       58.01       91.64      6.65 o 
  -3   6   9     1030.53      961.20     25.44 o 
  -2   6   9      510.91      500.95     15.76 o 
  -1   6   9      101.20       95.67      6.22 o 
   0   6   9      122.08      111.77      6.99 o 
   1   6   9      669.40      667.96     20.26 o 
   2   6   9      618.23      623.84     16.37 o 
   3   6   9        6.04        2.30      3.11 o 
   4   6   9      152.08      165.54      6.96 o 
   5   6   9      272.41      280.77     13.88 o 
  -8   7   9      131.33      148.10      9.34 o 
  -7   7   9        4.89        1.78      3.33 o 
  -6   7   9        2.69        6.12      3.19 o 
  -5   7   9      490.16      484.48     16.40 o 
  -4   7   9      730.21      677.51     19.99 o 
  -3   7   9        1.54       -0.03      2.55 o 
  -2   7   9      153.92      155.09      8.03 o 
  -1   7   9      535.78      536.40     17.21 o 
   0   7   9      617.21      567.11     18.18 o 
   1   7   9      115.02       84.38      6.96 o 
   2   7   9      301.01      261.95     11.90 o 
   3   7   9      133.73      146.66      6.42 o 
   4   7   9       52.64       61.65      4.58 o 
  -7   8   9      137.16      139.73      8.74 o 
  -6   8   9      214.10      212.21     10.32 o 
  -5   8   9       11.50       15.26      3.76 o 
  -4   8   9      211.06      196.12      9.41 o 
  -3   8   9      210.84      177.27      9.14 o 
  -2   8   9      203.19      195.45      9.71 o 
  -1   8   9        0.35        0.00      2.65 o 
   0   8   9      859.11      841.03     24.80 o 
   1   8   9      160.06      141.07      8.64 o 
   2   8   9        8.59        5.31      3.43 o 
   3   8   9       32.31       27.76      4.87 o 
   4   8   9      109.08       94.43      8.23 o 
  -6   9   9      249.39      248.44     11.46 o 
  -5   9   9      106.08      104.31      7.43 o 
  -4   9   9        0.25       -2.02      2.65 o 
  -3   9   9        0.26       -0.84      2.72 o 
  -2   9   9      511.92      455.98     16.13 o 
  -1   9   9      262.48      241.11     11.39 o 
   0   9   9       16.08       13.41      3.97 o 
   1   9   9       87.07       79.68      6.99 o 
   2   9   9      136.11      127.43      8.94 o 
   3   9   9       78.56       85.52      7.73 o 
  -5  10   9       81.25       79.27      5.20 o 
  -4  10   9      105.80      123.83      8.20 o 
  -3  10   9       95.44      102.93      7.39 o 
  -2  10   9      155.99      149.31      8.97 o 
  -1  10   9      165.12      137.65      8.77 o 
   0  10   9      111.73      106.83      7.96 o 
   1  10   9       38.08       39.52      5.75 o 
  -4 -11  10       32.44       37.67      5.71 o 
  -3 -11  10      291.13      308.22     13.31 o 
  -2 -11  10      139.95      144.33      8.74 o 
  -1 -11  10        6.44        7.06      3.76 o 
   0 -11  10      211.74      210.94     10.75 o 
   1 -11  10      193.21      211.44     10.99 o 
  -6 -10  10      222.63      203.95     11.32 o 
  -5 -10  10      117.92      111.87      8.17 o 
  -4 -10  10       16.59       15.93      4.47 o 
  -3 -10  10       30.94       20.36      4.30 o 
  -2 -10  10      240.52      185.10      9.48 o 
  -1 -10  10      228.73      245.79     11.32 o 
   0 -10  10        9.67       24.46      4.84 o 
   1 -10  10      182.87      178.51      9.85 o 
   2 -10  10      349.31      377.57     11.53 o 
  -7  -9  10       52.49       39.12      5.91 o 
  -6  -9  10        1.47       -1.95      3.39 o 
  -5  -9  10      194.50      195.14     10.52 o 
  -4  -9  10      174.45      170.61      9.24 o 
  -3  -9  10      107.43       91.44      6.65 o 
  -2  -9  10       45.76       57.46      5.48 o 
  -1  -9  10      436.96      380.47     14.25 o 
   0  -9  10      823.19      705.84     21.61 o 
   1  -9  10       92.85      104.98      7.59 o 
   2  -9  10       50.23       45.80      4.37 o 
   3  -9  10      125.91      144.90      7.23 o 
  -7  -8  10      104.40      105.69      8.20 o 
  -6  -8  10       87.04       88.99      7.49 o 
  -5  -8  10      120.65      109.35      7.56 o 
  -4  -8  10        1.07        2.32      3.16 o 
  -3  -8  10      673.49      657.48     19.83 o 
  -2  -8  10      533.66      550.68     17.47 o 
  -1  -8  10       55.64       42.68      4.97 o 
   0  -8  10      240.60      248.27     10.99 o 
   1  -8  10      431.14      370.90     13.88 o 
   2  -8  10      160.04      154.58      7.01 o 
   3  -8  10       46.62       44.15      5.39 o 
   4  -8  10      101.38       97.69      6.31 o 
  -8  -7  10      141.81      141.61      9.41 o 
  -7  -7  10       10.86        2.15      3.83 o 
  -6  -7  10       50.17       60.66      6.05 o 
  -5  -7  10      712.58      687.32     21.17 o 
  -4  -7  10      954.49      926.55     25.67 o 
  -3  -7  10       14.85        7.39      3.23 o 
  -2  -7  10      695.36      622.36     18.52 o 
  -1  -7  10     1064.42     1071.12     28.36 o 
   0  -7  10      927.50      869.42     24.40 o 
   1  -7  10        4.59        1.65      2.82 o 
   2  -7  10      204.02      202.95      7.74 o 
   3  -7  10      727.71      772.29     17.95 o 
   4  -7  10      120.38      129.54      6.80 o 
   5  -7  10       72.57       82.63      8.79 o 
  -9  -6  10        3.16        1.55      3.90 o 
  -8  -6  10       59.26       50.34      5.95 o 
  -7  -6  10      257.52      248.10     11.80 o 
  -6  -6  10      385.16      404.94     14.95 o 
  -5  -6  10      229.83      247.30     10.96 o 
  -4  -6  10     1383.80     1451.32     36.09 o 
  -3  -6  10      770.24      721.80     20.33 o 
  -2  -6  10       18.71       15.12      3.23 o 
  -1  -6  10      573.90      495.50     15.86 o 
   0  -6  10      569.15      570.00     17.68 o 
   1  -6  10      147.13      141.64      7.90 o 
   2  -6  10        0.10       -3.23      2.15 o 
   3  -6  10      378.76      375.43     11.14 o 
   4  -6  10      395.92      362.15     11.83 o 
   5  -6  10      144.46      144.44      7.29 o 
  -9  -5  10      108.36       98.03      7.93 o 
  -8  -5  10       40.47       30.61      5.01 o 
  -7  -5  10       54.19       43.55      5.48 o 
  -6  -5  10     1788.89     1692.47     41.91 o 
  -5  -5  10     1018.64     1027.84     27.29 o 
  -4  -5  10        7.02        7.66      2.82 o 
  -3  -5  10      354.82      350.45      8.51 o 
  -2  -5  10     1382.07     1299.57     38.61 o 
  -1  -5  10      449.30      406.62     13.61 o 
   0  -5  10        0.03       -0.57      2.32 o 
   1  -5  10      171.29      203.07      9.41 o 
   2  -5  10      403.32      461.26     16.33 o 
   3  -5  10       48.58       36.70      3.84 o 
   4  -5  10       18.60       24.38      3.55 o 
   5  -5  10       95.90       87.64      5.76 o 
   6  -5  10      177.95      162.46     12.05 o 
  -9  -4  10       98.62      110.63      8.37 o 
  -8  -4  10      314.14      305.50     12.97 o 
  -7  -4  10      122.66       98.43      7.23 o 
  -6  -4  10       64.73       58.47      5.38 o 
  -5  -4  10      344.84      314.25      8.50 o 
  -4  -4  10      644.00      601.38     12.51 o 
  -3  -4  10      139.36      139.52      4.88 o 
  -2  -4  10        4.26       -0.07      1.27 o 
  -1  -4  10      707.45      677.14     19.22 o 
   0  -4  10     1297.50     1400.82     34.68 o 
   1  -4  10       21.58       23.32      3.66 o 
   2  -4  10      336.38      353.32     13.88 o 
   3  -4  10      494.64      520.74     18.62 o 
   4  -4  10      413.57      439.72     14.45 o 
   5  -4  10        3.22        2.43      2.38 o 
   6  -4  10       78.83       75.68      8.30 o 
 -10  -3  10       75.15       83.60      8.30 o 
  -9  -3  10      117.12      110.00      6.13 o 
  -8  -3  10      178.11      185.42     10.35 o 
  -7  -3  10      550.37      528.08     12.65 o 
  -6  -3  10      491.38      467.32     11.24 o 
  -5  -3  10       66.94       67.73      3.84 o 
  -4  -3  10      196.34      181.64     11.26 o 
  -3  -3  10      580.07      569.98     11.57 o 
  -2  -3  10      261.59      253.21      6.64 o 
  -1  -3  10       97.11       92.80      3.75 o 
   0  -3  10      265.35      260.84     10.15 o 
   1  -3  10      519.32      520.64     16.84 o 
   2  -3  10      473.23      471.51     16.67 o 
   3  -3  10        1.06        0.07      2.89 o 
   4  -3  10      666.84      615.81     21.84 o 
   5  -3  10      245.28      234.96     13.04 o 
   6  -3  10        1.57        9.21      4.54 o 
 -10  -2  10       36.99       46.48      6.99 o 
  -9  -2  10      478.18      468.85     19.12 o 
  -8  -2  10       70.72       68.76      4.81 o 
  -7  -2  10        0.21       -0.22      2.09 o 
  -6  -2  10      414.01      418.71     15.51 o 
  -5  -2  10      519.13      500.27     11.00 o 
  -4  -2  10      107.77       71.74      3.43 o 
  -3  -2  10      149.33      135.53      4.65 o 
  -2  -2  10      926.23      883.91     20.95 o 
  -1  -2  10     1749.49     1744.98     28.55 o 
   0  -2  10      103.84      112.84      6.52 o 
   1  -2  10      192.74      220.01      9.95 o 
   2  -2  10     2005.86     2056.68     50.21 o 
   3  -2  10      673.07      631.70     21.00 o 
   4  -2  10       23.79       22.78      4.97 o 
   5  -2  10      235.28      235.20     12.90 o 
   6  -2  10      240.12      243.77     13.95 o 
 -10  -1  10       29.01       19.36      5.95 o 
  -9  -1  10       85.15       72.96      8.13 o 
  -8  -1  10      275.17      248.07     12.80 o 
  -7  -1  10      917.49      962.10     18.85 o 
  -6  -1  10      270.12      315.54      8.25 o 
  -5  -1  10      741.45      763.49     14.72 o 
  -4  -1  10      889.92      910.12     16.63 o 
  -3  -1  10     1697.98     1586.87     26.43 o 
  -2  -1  10       48.75       25.72      2.29 o 
  -1  -1  10     1302.98     1402.67     34.70 o 
   0  -1  10     1346.17     1414.12     23.75 o 
   1  -1  10      440.16      412.60     14.42 o 
   2  -1  10       10.87        9.78      3.43 o 
   3  -1  10      717.79      707.38     22.82 o 
   4  -1  10      701.93      746.60     24.67 o 
   5  -1  10      230.63      188.49     11.56 o 
   6  -1  10       24.94       23.29      5.48 o 
 -10   0  10       74.88       83.34      8.77 o 
  -9   0  10       79.36       73.12      7.76 o 
  -8   0  10       37.87       31.45      5.44 o 
  -7   0  10      408.74      354.26     14.82 o 
  -6   0  10      697.83      616.21     12.83 o 
  -5   0  10       10.63        8.04      1.78 o 
  -4   0  10       17.69       41.37      2.99 o 
  -3   0  10     1150.91     1092.97     19.28 o 
  -2   0  10     1461.29     1627.92     26.95 o 
  -1   0  10      101.37      112.11      4.22 o 
   0   0  10      335.08      398.85      8.92 o 
   1   0  10     1299.73     1305.95     33.64 o 
   2   0  10     1243.75     1127.47     30.88 o 
   3   0  10        0.52       -3.63      2.42 o 
   4   0  10      155.02      146.38      9.44 o 
   5   0  10      306.27      272.06     13.74 o 
   6   0  10      375.28      389.08     17.54 o 
 -10   1  10        1.00       -5.70      3.80 o 
  -9   1  10      112.73      126.62      9.54 o 
  -8   1  10      439.33      462.54     17.84 o 
  -7   1  10      138.22      116.17      8.74 o 
  -6   1  10       38.93       16.53      3.90 o 
  -5   1  10      265.77      264.43      9.34 o 
  -4   1  10     1481.80     1405.78     28.72 o 
  -3   1  10      260.40      310.36      7.62 o 
  -2   1  10      348.07      296.23      8.18 o 
  -1   1  10      848.59      837.01     15.46 o 
   0   1  10      390.08      428.37      9.45 o 
   1   1  10      164.19      164.92      5.45 o 
   2   1  10      893.34      982.00     27.66 o 
   3   1  10      140.42      113.25      7.80 o 
   4   1  10       58.92       50.37      6.02 o 
   5   1  10       23.29       32.09      5.34 o 
   6   1  10      106.80       97.55      8.91 o 
 -10   2  10      125.76      137.07     10.55 o 
  -9   2  10        8.43       15.32      4.81 o 
  -8   2  10      238.11      237.75     12.40 o 
  -7   2  10      310.50      366.49     14.72 o 
  -6   2  10      384.22      397.78     15.05 o 
  -5   2  10        3.74        4.23      2.82 o 
  -4   2  10      781.04      901.01     24.60 o 
  -3   2  10      649.03      714.40     18.28 o 
  -2   2  10      135.04      169.70      5.21 o 
  -1   2  10       10.01       15.17      3.41 o 
   0   2  10     1450.61     1427.05     27.99 o 
   1   2  10      891.06      899.29     17.01 o 
   2   2  10      153.04      146.77      5.44 o 
   3   2  10        5.21       16.84      3.73 o 
   4   2  10      525.87      546.48     19.63 o 
   5   2  10      384.23      373.45     16.33 o 
   6   2  10        2.15        2.52      3.33 o 
  -9   3  10      241.22      201.90     11.90 o 
  -8   3  10      134.88      142.92      9.71 o 
  -7   3  10       18.66        9.48      3.76 o 
  -6   3  10       79.59       63.65      6.05 o 
  -5   3  10      294.80      323.08     12.74 o 
  -4   3  10      331.37      417.98     14.28 o 
  -3   3  10      379.70      385.55     13.27 o 
  -2   3  10      984.48     1047.36     18.58 o 
  -1   3  10      230.60      267.55      6.97 o 
   0   3  10       67.58       49.22      3.17 o 
   1   3  10      265.62      262.94      7.42 o 
   2   3  10      212.16      204.82     11.16 o 
   3   3  10      203.36      206.10     10.42 o 
   4   3  10       17.64       17.71      4.47 o 
   5   3  10      327.75      323.85     15.12 o 
   6   3  10      132.01      134.65     10.01 o 
  -9   4  10       32.25       30.11      5.58 o 
  -8   4  10      251.43      247.00     12.53 o 
  -7   4  10      304.54      288.83     12.80 o 
  -6   4  10        0.19        2.12      2.89 o 
  -5   4  10      194.87      184.05      9.14 o 
  -4   4  10      920.82      885.79     24.43 o 
  -3   4  10      433.50      432.39     14.35 o 
  -2   4  10       16.78       10.35      2.92 o 
  -1   4  10      303.91      301.10     10.92 o 
   0   4  10      577.36      563.21     12.00 o 
   1   4  10      679.89      662.49     13.92 o 
   2   4  10       30.90       29.61      4.70 o 
   3   4  10      367.11      344.92     19.05 o 
   4   4  10      404.05      368.51     15.66 o 
   5   4  10        1.88        6.25      3.76 o 
  -9   5  10       36.77       43.48      6.42 o 
  -8   5  10       10.38        7.49      3.90 o 
  -7   5  10      114.50      117.78      8.17 o 
  -6   5  10      337.60      356.01     13.85 o 
  -5   5  10       13.15       14.11      3.53 o 
  -4   5  10      246.92      267.29     10.89 o 
  -3   5  10      494.07      510.99     16.26 o 
  -2   5  10      551.56      570.27     17.34 o 
  -1   5  10      190.17      181.10      8.64 o 
   0   5  10       52.82       51.72      5.14 o 
   1   5  10      523.60      524.83     17.14 o 
   2   5  10      964.72      905.57     18.32 o 
   3   5  10       31.24       22.81      3.05 o 
   4   5  10      301.47      295.45     13.74 o 
   5   5  10      162.51      191.38     11.59 o 
  -8   6  10       72.42       73.22      7.39 o 
  -7   6  10       37.34       38.51      5.41 o 
  -6   6  10      203.68      177.87      9.51 o 
  -5   6  10     1161.66     1099.95     29.57 o 
  -4   6  10      355.98      377.68     13.95 o 
  -3   6  10      181.63      180.16      9.01 o 
  -2   6  10      342.71      336.69     12.50 o 
  -1   6  10      560.82      534.82     17.17 o 
   0   6  10      241.95      242.19     10.79 o 
   1   6  10       49.39       56.69      5.75 o 
   2   6  10      517.23      466.00     16.74 o 
   3   6  10      180.68      162.37      6.78 o 
   4   6  10       28.14       28.73      3.65 o 
  -8   7  10      104.82      115.40      8.74 o 
  -7   7  10      206.53      200.12     10.55 o 
  -6   7  10       63.86       57.30      5.95 o 
  -5   7  10       30.32       30.82      4.50 o 
  -4   7  10      283.30      274.48     11.73 o 
  -3   7  10      461.99      413.31     14.65 o 
  -2   7  10      277.92      242.56     10.62 o 
  -1   7  10        5.53        5.44      3.29 o 
   0   7  10      833.70      853.36     24.90 o 
   1   7  10      199.64      215.21     10.82 o 
   2   7  10        1.09        0.74      2.92 o 
   3   7  10       33.06       39.28      5.48 o 
   4   7  10      111.65      111.26      6.23 o 
  -7   8  10       59.81       50.68      6.02 o 
  -6   8  10      160.70      146.48      8.97 o 
  -5   8  10      104.28      110.43      7.46 o 
  -4   8  10       36.34       41.91      4.87 o 
  -3   8  10       50.89       54.20      5.54 o 
  -2   8  10      390.38      390.52     14.79 o 
  -1   8  10      235.36      233.82     11.16 o 
   0   8  10       36.66       38.44      5.14 o 
   1   8  10      155.24      150.55      9.24 o 
   2   8  10      202.22      193.63     10.99 o 
   3   8  10       79.74       82.06      7.76 o 
  -6   9  10        0.08        0.24      3.16 o 
  -5   9  10       49.69       45.27      5.58 o 
  -4   9  10       80.21       78.00      6.55 o 
  -3   9  10       78.53       83.10      6.86 o 
  -2   9  10        0.53       -1.51      2.99 o 
  -1   9  10      130.13      130.86      8.70 o 
   0   9  10      132.03      142.55      9.24 o 
   1   9  10       30.36       28.90      5.11 o 
  -3  10  10      221.34      208.85     10.99 o 
  -2  10  10      171.57      160.77      9.95 o 
  -1  10  10       19.03       16.26      4.40 o 
  -2 -11  11      162.37      144.47      9.17 o 
  -5 -10  11       17.95       10.65      4.37 o 
  -4 -10  11      154.84      181.00     10.22 o 
  -3 -10  11      148.58      151.66      9.07 o 
  -2 -10  11        0.50       -0.37      3.23 o 
  -1 -10  11      234.48      234.63     11.53 o 
   0 -10  11      105.54      104.54      7.70 o 
   1 -10  11        4.40        5.61      3.39 o 
  -6  -9  11      147.43      151.09      9.75 o 
  -5  -9  11      106.42       91.84      7.43 o 
  -4  -9  11       17.36       15.36      4.44 o 
  -3  -9  11      210.89      209.93     10.32 o 
  -2  -9  11      192.16      192.29      9.68 o 
  -1  -9  11       23.03       26.58      4.81 o 
   0  -9  11       56.32       60.76      6.38 o 
   1  -9  11      397.67      402.25     15.29 o 
   2  -9  11      204.99      214.97     11.22 o 
  -7  -8  11        0.60       -2.62      3.46 o 
  -6  -8  11       72.59       66.20      6.55 o 
  -5  -8  11      347.40      355.57     14.15 o 
  -4  -8  11      172.58      161.44      8.87 o 
  -3  -8  11       20.19       19.56      4.03 o 
  -2  -8  11       58.12       48.22      5.18 o 
  -1  -8  11      499.73      488.55     16.87 o 
   0  -8  11      460.02      477.66     16.77 o 
   1  -8  11      133.30      118.39      8.13 o 
   2  -8  11      406.25      412.03     16.03 o 
   3  -8  11      121.68      123.74      6.80 o 
  -8  -7  11       56.14       56.32      6.59 o 
  -7  -7  11      321.88      316.32     13.74 o 
  -6  -7  11       50.65       44.90      5.65 o 
  -5  -7  11      145.27      147.49      8.54 o 
  -4  -7  11      710.05      708.52     21.17 o 
  -3  -7  11      183.47      156.06      8.33 o 
  -2  -7  11        0.08       -3.16      2.86 o 
  -1  -7  11      427.98      368.54     13.78 o 
   0  -7  11      776.27      746.36     22.41 o 
   1  -7  11      186.93      185.16      9.58 o 
   2  -7  11        4.04        0.40      3.06 o 
   3  -7  11       25.24       26.88      5.48 o 
   4  -7  11      271.50      257.61      9.91 o 
  -8  -6  11        0.50       -1.01      3.60 o 
  -7  -6  11      100.50      102.46      7.83 o 
  -6  -6  11      296.29      289.91     12.30 o 
  -5  -6  11      268.92      255.93     11.06 o 
  -4  -6  11        4.14        5.51      3.36 o 
  -3  -6  11      376.26      394.20      9.69 o 
  -2  -6  11     1836.21     1782.06     43.08 o 
  -1  -6  11      265.49      225.66     10.25 o 
   0  -6  11      145.17      126.02      7.86 o 
   1  -6  11      123.06      115.13      7.53 o 
   2  -6  11      288.57      334.30     13.81 o 
   3  -6  11      110.57      124.47      8.94 o 
   4  -6  11       77.97       87.69      6.07 o 
   5  -6  11      108.62      110.76      6.83 o 
  -9  -5  11      194.21      178.57     10.28 o 
  -8  -5  11       62.60       53.94      6.25 o 
  -7  -5  11       60.34       59.35      6.12 o 
  -6  -5  11       57.36       57.53      5.98 o 
  -5  -5  11      857.77      756.04     15.90 o 
  -4  -5  11     1174.45     1088.89     20.32 o 
  -3  -5  11      369.33      337.45      8.61 o 
  -2  -5  11      367.83      330.94     12.30 o 
  -1  -5  11     2072.07     2082.99     49.40 o 
   0  -5  11      486.67      464.86     15.56 o 
   1  -5  11      223.43      212.62      9.95 o 
   2  -5  11      111.03      117.55      7.96 o 
   3  -5  11      456.89      453.09     17.58 o 
   4  -5  11      176.58      190.51     11.66 o 
   5  -5  11        9.55        4.57      4.17 o 
  -9  -4  11       24.23       17.26      3.38 o 
  -8  -4  11       15.55       13.93      3.07 o 
  -7  -4  11      487.09      487.42     13.88 o 
  -6  -4  11      328.49      311.18      8.96 o 
  -5  -4  11        6.95       -0.53      3.02 o 
  -4  -4  11      420.53      382.41      9.41 o 
  -3  -4  11      767.23      619.16     13.68 o 
  -2  -4  11      195.68      167.95      5.54 o 
  -1  -4  11        0.72        2.49      2.55 o 
   0  -4  11      111.83      116.68      7.12 o 
   1  -4  11      694.73      707.58     21.61 o 
   2  -4  11       34.50       24.30      4.47 o 
   3  -4  11       78.84       77.39      7.49 o 
   4  -4  11      260.45      253.78     13.61 o 
   5  -4  11      225.33      210.57     12.94 o 
  -9  -3  11      124.31      123.67      8.27 o 
  -8  -3  11      150.71      138.25      6.41 o 
  -7  -3  11       22.25       21.12      3.24 o 
  -6  -3  11      676.19      677.78     14.70 o 
  -5  -3  11     1233.17     1193.36     21.76 o 
  -4  -3  11      397.27      382.57     10.60 o 
  -3  -3  11      126.84      175.14      5.66 o 
  -2  -3  11      367.10      357.95      8.57 o 
  -1  -3  11     1000.34      970.47     25.84 o 
   0  -3  11      255.85      243.57     10.35 o 
   1  -3  11      154.02      158.82      8.64 o 
   2  -3  11      390.48      440.22     16.53 o 
   3  -3  11      268.89      291.22     13.68 o 
   4  -3  11       86.04       81.83      8.23 o 
   5  -3  11      157.38      167.35     11.59 o 
  -9  -2  11       32.85       29.44      6.49 o 
  -8  -2  11      394.20      382.11     10.67 o 
  -7  -2  11      464.74      418.70     20.95 o 
  -6  -2  11        1.18       -0.82      4.32 o 
  -5  -2  11      474.05      410.61      9.85 o 
  -4  -2  11      367.76      377.19     11.73 o 
  -3  -2  11      132.32      174.10      5.57 o 
  -2  -2  11        0.69        1.13      1.43 o 
  -1  -2  11      763.74      892.25     16.37 o 
   0  -2  11      524.94      520.37     16.70 o 
   1  -2  11      257.74      247.60     11.02 o 
   2  -2  11        0.10       -1.78      2.72 o 
   3  -2  11      974.37      901.65     27.79 o 
   4  -2  11      869.89      810.28     26.95 o 
   5  -2  11        4.56        7.29      4.27 o 
  -9  -1  11      121.80      103.17      9.27 o 
  -8  -1  11        1.96        2.96      4.07 o 
  -7  -1  11      460.06      474.40     12.20 o 
  -6  -1  11      801.60      732.08     14.90 o 
  -5  -1  11      307.12      259.67      7.28 o 
  -4  -1  11        3.81        2.66      2.35 o 
  -3  -1  11     1106.04     1061.83     19.17 o 
  -2  -1  11      987.62     1032.07     18.58 o 
  -1  -1  11       33.93       65.65      3.49 o 
   0  -1  11        0.48       -0.91      2.15 o 
   1  -1  11      889.33      939.59     26.58 o 
   2  -1  11     1442.78     1441.81     38.34 o 
   3  -1  11       57.33       67.38      7.02 o 
   4  -1  11      397.21      387.46     16.90 o 
   5  -1  11      206.53      167.82     11.49 o 
   6  -1  11       99.85       94.26      9.14 o 
  -9   0  11      117.21      102.70      9.14 o 
  -8   0  11      288.89      314.68     14.89 o 
  -7   0  11      104.16      108.04      8.40 o 
  -6   0  11      143.24      176.69     10.08 o 
  -5   0  11      707.65      748.90     23.37 o 
  -4   0  11      468.79      405.89     14.53 o 
  -3   0  11        1.39        3.68      1.60 o 
  -2   0  11      739.68      789.76     16.33 o 
  -1   0  11      845.29      950.70     17.40 o 
   0   0  11      857.11      952.90     31.12 o 
   1   0  11      187.44      185.20      9.71 o 
   2   0  11     1214.67     1233.30     33.94 o 
   3   0  11      167.85      209.32     11.29 o 
   4   0  11       36.51       38.11      6.02 o 
   5   0  11        0.46       -3.29      2.86 o 
  -9   1  11        5.47        1.28      4.30 o 
  -8   1  11      315.14      278.11     13.51 o 
  -7   1  11      653.58      601.59     20.53 o 
  -6   1  11       52.06       62.37      6.32 o 
  -5   1  11       51.37       38.21      5.01 o 
  -4   1  11      475.40      531.92     11.29 o 
  -3   1  11      759.23      835.10     15.74 o 
  -2   1  11      650.89      746.52     14.45 o 
  -1   1  11      117.83      143.39      5.08 o 
   0   1  11     1788.38     1926.65     31.91 o 
   1   1  11      294.45      281.34     12.13 o 
   2   1  11       36.16       22.35      4.23 o 
   3   1  11       57.02       68.99      6.75 o 
   4   1  11      257.36      268.13     13.41 o 
   5   1  11      284.99      284.57     14.65 o 
  -9   2  11      237.36      216.65     12.53 o 
  -8   2  11       14.44        8.30      4.50 o 
  -7   2  11      285.16      266.99     12.87 o 
  -6   2  11       40.06       23.59      4.54 o 
  -5   2  11      332.56      315.68     12.64 o 
  -4   2  11       21.26       23.89      3.90 o 
  -3   2  11      209.32      200.32      6.01 o 
  -2   2  11     1183.17     1260.03     23.05 o 
  -1   2  11      444.30      492.59     10.81 o 
   0   2  11      121.04      130.12      9.12 o 
   1   2  11      835.07      895.67     21.39 o 
   2   2  11      219.69      214.84     10.69 o 
   3   2  11      289.46      247.67     12.16 o 
   4   2  11        0.81        0.13      3.02 o 
   5   2  11      218.29      193.36     11.90 o 
  -9   3  11      127.37      117.52      9.31 o 
  -8   3  11      255.11      300.16     14.32 o 
  -7   3  11      144.52      150.15      9.44 o 
  -6   3  11       76.98       64.05      6.22 o 
  -5   3  11       34.48       47.28      5.07 o 
  -4   3  11     1202.66     1227.01     31.79 o 
  -3   3  11      610.60      584.79     17.94 o 
  -2   3  11       64.39       92.78      6.22 o 
  -1   3  11      457.13      455.98     12.75 o 
   0   3  11      512.82      521.35     11.56 o 
   1   3  11      265.39      265.48      7.81 o 
   2   3  11        6.15       11.06      3.53 o 
   3   3  11      542.07      518.69     18.92 o 
   4   3  11      552.54      575.31     21.14 o 
   5   3  11        9.79       10.55      4.57 o 
  -9   4  11        2.01        9.07      4.40 o 
  -8   4  11        0.11       -2.39      3.49 o 
  -7   4  11      122.30      129.95      9.07 o 
  -6   4  11      266.31      283.79     12.37 o 
  -5   4  11       66.43       77.73      6.82 o 
  -4   4  11      430.33      434.85     15.26 o 
  -3   4  11      590.04      670.05     19.89 o 
  -2   4  11      179.87      190.40      8.70 o 
  -1   4  11       37.27       51.18      5.07 o 
   0   4  11      126.87      137.75      5.39 o 
   1   4  11     1028.46      993.98     33.22 o 
   2   4  11      600.98      578.97     13.38 o 
   3   4  11        5.50        1.55      2.99 o 
   4   4  11      348.76      361.05     15.96 o 
  -8   5  11      103.67      100.68      8.23 o 
  -7   5  11       90.37       86.94      7.39 o 
  -6   5  11      130.11      124.14      8.64 o 
  -5   5  11      750.83      721.16     21.88 o 
  -4   5  11        0.42        7.09      3.19 o 
  -3   5  11      318.73      305.80     12.16 o 
  -2   5  11      300.27      300.73     11.83 o 
  -1   5  11      341.99      361.32     13.24 o 
   0   5  11        0.30       -2.29      2.55 o 
   1   5  11      168.41      173.57      9.27 o 
   2   5  11      177.41      185.20      7.02 o 
   3   5  11      149.90      149.85      6.60 o 
   4   5  11        2.72       -1.14      2.76 o 
  -8   6  11       82.09       96.71      8.47 o 
  -7   6  11      207.02      217.76     11.39 o 
  -6   6  11        8.11        5.04      3.76 o 
  -5   6  11      249.67      252.88     11.36 o 
  -4   6  11      325.38      294.78     12.23 o 
  -3   6  11      170.81      186.71      9.58 o 
  -2   6  11       68.49       63.31      5.81 o 
  -1   6  11      317.80      281.98     11.90 o 
   0   6  11      487.28      489.08     16.84 o 
   1   6  11      169.20      181.13      9.88 o 
   2   6  11        0.01       -3.26      2.72 o 
   3   6  11      133.11      128.87      8.87 o 
  -7   7  11       87.36       83.00      7.53 o 
  -6   7  11       91.59       85.42      7.29 o 
  -5   7  11       23.72       25.71      4.37 o 
  -4   7  11       12.28        6.99      3.60 o 
  -3   7  11      174.22      159.99      9.04 o 
  -2   7  11      418.24      402.52     14.92 o 
  -1   7  11       99.13      100.18      7.66 o 
   0   7  11        0.31        1.28      2.99 o 
   1   7  11      262.16      235.80     11.49 o 
   2   7  11      232.49      236.75     12.00 o 
   3   7  11        6.25       10.35      4.07 o 
  -6   8  11        5.17        3.83      3.39 o 
  -5   8  11      158.25      164.87      9.54 o 
  -4   8  11      240.40      204.12     10.45 o 
  -3   8  11       51.86       41.94      5.41 o 
  -2   8  11        2.23        2.05      3.19 o 
  -1   8  11      100.09       96.38      7.36 o 
   0   8  11      269.72      260.07     12.50 o 
   1   8  11       13.83       17.21      4.64 o 
  -4   9  11       42.86       51.85      5.88 o 
  -3   9  11      191.63      185.67     10.45 o 
  -2   9  11      232.33      209.93     10.99 o 
  -1   9  11        0.01        1.41      3.49 o 
   0   9  11      163.73      149.47      9.61 o 
  -3 -10  12      298.79      307.65     13.78 o 
  -2 -10  12       92.02       87.54      7.49 o 
  -1 -10  12        0.42        0.34      3.53 o 
  -5  -9  12      323.82      302.17     13.41 o 
  -4  -9  12       35.22       30.35      5.41 o 
  -3  -9  12       26.74       20.94      4.57 o 
  -2  -9  12      121.45      115.00      8.03 o 
  -1  -9  12      267.43      234.26     11.53 o 
   0  -9  12       60.13       58.98      6.42 o 
   1  -9  12       65.22       67.65      6.99 o 
  -6  -8  12       35.93       33.84      5.48 o 
  -5  -8  12       52.99       47.82      5.71 o 
  -4  -8  12      151.17      163.45      9.38 o 
  -3  -8  12      144.41      141.71      8.40 o 
  -2  -8  12        9.42        8.94      3.70 o 
  -1  -8  12       39.73       40.36      5.34 o 
   0  -8  12      281.41      259.97     11.90 o 
   1  -8  12      104.47       85.76      7.19 o 
   2  -8  12        5.46        6.75      3.73 o 
  -7  -7  12      145.81      155.96      9.51 o 
  -6  -7  12      276.21      276.97     12.43 o 
  -5  -7  12       41.75       43.01      5.28 o 
  -4  -7  12       12.07       10.85      3.66 o 
  -3  -7  12      118.77      107.70      7.12 o 
  -2  -7  12      258.65      248.04     11.26 o 
  -1  -7  12       99.06      103.23      7.29 o 
   0  -7  12       96.18       86.23      6.69 o 
   1  -7  12      598.52      570.44     19.39 o 
   2  -7  12      294.02      316.73     14.11 o 
   3  -7  12       16.46       23.96      5.28 o 
  -8  -6  12      149.78      148.41      7.12 o 
  -7  -6  12       38.96       33.52      3.88 o 
  -6  -6  12       33.57       34.46      3.73 o 
  -5  -6  12      362.20      349.99      9.77 o 
  -4  -6  12      161.62      155.12      6.19 o 
  -3  -6  12       70.72       80.35      6.22 o 
  -2  -6  12      413.94      390.19     14.48 o 
  -1  -6  12     1210.03     1186.15     31.69 o 
   0  -6  12      102.34      108.44      7.29 o 
   1  -6  12       54.30       66.44      6.38 o 
   2  -6  12      152.47      159.86      9.75 o 
   3  -6  12      262.55      261.24     13.27 o 
   4  -6  12       15.55       14.05      5.28 o 
  -8  -5  12       82.05       85.27      5.73 o 
  -7  -5  12      118.53      132.73     10.62 o 
  -6  -5  12      137.82      132.50      5.99 o 
  -5  -5  12        6.22        6.64      2.49 o 
  -4  -5  12      245.16      234.67      7.46 o 
  -3  -5  12      695.64      648.67     19.56 o 
  -2  -5  12      158.69      157.17      8.74 o 
  -1  -5  12      286.40      230.23     10.42 o 
   0  -5  12      394.55      399.06     14.72 o 
   1  -5  12      245.16      247.47     11.46 o 
   2  -5  12      140.93      154.31      9.64 o 
   3  -5  12       39.66       49.97      6.79 o 
   4  -5  12      144.21      152.50     10.75 o 
  -9  -4  12      117.22      113.43      7.98 o 
  -8  -4  12       16.06       16.75      3.33 o 
  -7  -4  12        9.86       12.93      3.97 o 
  -6  -4  12      123.84      118.61      5.62 o 
  -5  -4  12      418.17      446.69     10.97 o 
  -4  -4  12      405.95      400.00     10.02 o 
  -3  -4  12       77.30       80.18      4.39 o 
  -2  -4  12     1011.45     1047.02     27.99 o 
  -1  -4  12      452.53      438.78     15.05 o 
   0  -4  12      107.83      108.24      7.19 o 
   1  -4  12       32.99       30.75      4.74 o 
   2  -4  12      160.36      176.02     10.08 o 
   3  -4  12       78.66      102.23      8.57 o 
   4  -4  12       13.11        8.91      4.84 o 
  -9  -3  12        3.55       -4.44      4.81 o 
  -8  -3  12      203.36      196.82      7.66 o 
  -7  -3  12      224.14      204.34      7.40 o 
  -6  -3  12       11.10       10.58      2.65 o 
  -5  -3  12      471.11      438.83     11.19 o 
  -4  -3  12     1276.13     1146.15     21.05 o 
  -3  -3  12      464.57      487.36     11.04 o 
  -2  -3  12      120.31       97.99      6.35 o 
  -1  -3  12      157.49      155.56      8.10 o 
   0  -3  12      714.78      794.12     23.19 o 
   1  -3  12      452.16      451.41     16.43 o 
   2  -3  12        6.71       -0.50      3.06 o 
   3  -3  12      412.83      406.62     17.10 o 
   4  -3  12      314.61      268.33     14.35 o 
   5  -3  12       14.78       12.23      4.94 o 
  -9  -2  12      207.74      194.44     12.70 o 
  -8  -2  12        0.14       -4.40      3.46 o 
  -7  -2  12      354.69      384.91     10.31 o 
  -6  -2  12      818.47      777.95     16.05 o 
  -5  -2  12      341.12      276.29      8.03 o 
  -4  -2  12      133.42      159.13      5.82 o 
  -3  -2  12      557.00      498.22     11.11 o 
  -2  -2  12      219.11      220.90     13.09 o 
  -1  -2  12      380.32      392.00     13.71 o 
   0  -2  12       30.70       28.87      4.27 o 
   1  -2  12      716.51      798.08     24.33 o 
   2  -2  12      326.61      355.81     15.29 o 
   3  -2  12       76.40       85.15      8.00 o 
   4  -2  12      237.06      233.92     13.54 o 
   5  -2  12      163.59      148.84     11.26 o 
  -9  -1  12      132.83      124.20     10.59 o 
  -8  -1  12      278.55      260.74     13.91 o 
  -7  -1  12       62.63       59.65      6.79 o 
  -6  -1  12      536.08      513.73     13.26 o 
  -5  -1  12     1769.36     1769.93     30.14 o 
  -4  -1  12      340.53      327.85      8.97 o 
  -3  -1  12        4.10        8.64      2.08 o 
  -2  -1  12      510.58      652.23     13.17 o 
  -1  -1  12      664.10      689.44     20.26 o 
   0  -1  12      221.61      231.74     10.52 o 
   1  -1  12        3.87        7.39      3.43 o 
   2  -1  12      144.97      155.15      9.78 o 
   3  -1  12      364.89      409.51     17.37 o 
   4  -1  12       94.89      105.35      9.24 o 
   5  -1  12        2.11       -4.69      3.13 o 
  -9   0  12        4.73        2.45      4.84 o 
  -8   0  12      276.64      264.60     13.51 o 
  -7   0  12      325.81      287.12     13.61 o 
  -6   0  12        5.02        2.52      3.46 o 
  -5   0  12      113.70       82.61      4.72 o 
  -4   0  12       27.02       17.98      3.55 o 
  -3   0  12      381.90      412.56      9.63 o 
  -2   0  12       23.26       26.34      2.66 o 
  -1   0  12      289.42      359.45      8.75 o 
   0   0  12      636.96      671.46     20.80 o 
   1   0  12      184.09      179.95      9.85 o 
   2   0  12        3.00        4.67      3.23 o 
   3   0  12      280.57      283.83     13.98 o 
   4   0  12      169.89      154.51     10.65 o 
   5   0  12      101.17      104.65      9.64 o 
  -9   1  12      160.77      181.97     11.93 o 
  -8   1  12        2.50       -0.71      4.00 o 
  -7   1  12      162.57      189.77     11.02 o 
  -6   1  12      169.22      173.57      9.78 o 
  -5   1  12      422.38      391.60     14.95 o 
  -4   1  12       45.48       33.84      4.70 o 
  -3   1  12      292.77      290.19     10.30 o 
  -2   1  12      782.07      863.48     16.50 o 
  -1   1  12      709.20      771.87     15.20 o 
   0   1  12        0.90       -0.57      1.62 o 
   1   1  12      682.82      767.57     23.83 o 
   2   1  12      255.49      260.97     12.74 o 
   3   1  12       91.84       74.54      7.19 o 
   4   1  12       13.96       17.84      5.01 o 
   5   1  12      128.05      121.31      9.88 o 
  -9   2  12      103.78       97.22      9.38 o 
  -8   2  12      397.69      418.45     17.27 o 
  -7   2  12       34.05       42.85      6.15 o 
  -6   2  12        0.90       -2.99      3.39 o 
  -5   2  12      258.80      279.26     12.03 o 
  -4   2  12      511.49      571.52     18.28 o 
  -3   2  12       68.24       78.90      6.38 o 
  -2   2  12       25.82       36.06      2.95 o 
  -1   2  12      618.38      659.17     13.62 o 
   0   2  12     1060.68     1158.01     25.17 o 
   1   2  12       17.62       18.48      4.37 o 
   2   2  12      197.37      218.26     11.43 o 
   3   2  12      622.91      648.24     22.75 o 
   4   2  12      280.62      282.28     14.38 o 
  -9   3  12       11.36        5.91      4.50 o 
  -8   3  12       78.83       73.73      7.93 o 
  -7   3  12      225.09      206.17     11.43 o 
  -6   3  12      364.78      381.15     15.19 o 
  -5   3  12      116.78      133.88      8.27 o 
  -4   3  12      162.62      170.38      9.27 o 
  -3   3  12     1070.91     1142.53     29.91 o 
  -2   3  12      667.80      743.88     21.24 o 
  -1   3  12        0.72       -1.01      2.42 o 
   0   3  12      371.09      363.75      9.48 o 
   1   3  12      688.16      732.88     15.53 o 
   2   3  12      106.55      102.39      8.03 o 
   3   3  12       23.49       19.89      4.74 o 
   4   3  12      187.26      203.21     12.10 o 
  -8   4  12       43.56       49.33      6.79 o 
  -7   4  12       30.08       23.02      5.28 o 
  -6   4  12      249.87      287.39     12.97 o 
  -5   4  12      335.49      370.06     14.55 o 
  -4   4  12       12.59       21.81      4.40 o 
  -3   4  12       49.66       62.03      5.68 o 
  -2   4  12      273.07      275.29     11.19 o 
  -1   4  12      229.67      255.46     10.79 o 
   0   4  12        3.84       -2.39      2.79 o 
   1   4  12       63.48       54.00      3.99 o 
   2   4  12      227.87      207.85     10.85 o 
   3   4  12      284.70      288.40     14.01 o 
   4   4  12       14.00       14.89      4.97 o 
  -8   5  12       87.34       93.72      8.43 o 
  -7   5  12      203.50      205.73     11.39 o 
  -6   5  12       87.39       99.13      8.13 o 
  -5   5  12       88.23       84.55      7.02 o 
  -4   5  12      408.01      420.53     15.12 o 
  -3   5  12      303.98      324.22     12.77 o 
  -2   5  12        2.80        0.27      2.82 o 
  -1   5  12      426.31      468.01     16.00 o 
   0   5  12      277.81      298.48     12.40 o 
   1   5  12       94.54       85.76      7.09 o 
   2   5  12       10.54        4.94      3.39 o 
   3   5  12      147.93      167.55     10.65 o 
  -7   6  12       30.03       28.90      5.14 o 
  -6   6  12      194.94      166.61      9.91 o 
  -5   6  12       35.12       27.09      4.91 o 
  -4   6  12       43.70       46.71      5.58 o 
  -3   6  12      442.10      394.79     14.65 o 
  -2   6  12      213.35      214.30     10.35 o 
  -1   6  12       11.07       11.63      3.86 o 
   0   6  12      129.40      136.10      8.67 o 
   1   6  12      264.68      290.48     12.97 o 
   2   6  12      242.31      248.71     12.23 o 
  -6   7  12       55.54       46.11      5.71 o 
  -5   7  12      108.58       89.42      7.09 o 
  -4   7  12       97.31       83.54      7.23 o 
  -3   7  12       13.72        9.54      4.03 o 
  -2   7  12      102.79       98.50      7.36 o 
  -1   7  12      275.13      290.98     12.94 o 
   0   7  12      201.43      214.70     11.16 o 
   1   7  12        6.48        5.91      3.53 o 
  -5   8  12       24.13       29.84      4.87 o 
  -4   8  12      140.33      149.44      9.11 o 
  -3   8  12      277.29      262.45     12.16 o 
  -2   8  12       14.13        3.93      4.00 o 
  -1   8  12        0.89       -2.65      3.16 o 
   0   8  12      163.59      144.20      9.71 o 
  -4  -9  13      199.77      218.13     11.66 o 
  -3  -9  13       87.96       87.31      7.93 o 
  -2  -9  13        1.69        9.51      4.64 o 
  -1  -9  13       74.18       77.59      7.26 o 
  -5  -8  13       40.00       36.76      5.65 o 
  -4  -8  13       35.19       40.06      5.54 o 
  -3  -8  13      224.80      207.81     10.79 o 
  -2  -8  13      218.01      230.53     11.80 o 
  -1  -8  13       59.90       61.93      6.35 o 
   0  -8  13       41.58       41.74      5.58 o 
   1  -8  13      257.17      258.49     12.64 o 
  -6  -7  13      191.97      182.44     10.08 o 
  -5  -7  13      266.20      267.53     12.27 o 
  -4  -7  13      106.57       98.19      7.53 o 
  -3  -7  13        0.07       -3.23      3.06 o 
  -2  -7  13      243.16      212.62     10.72 o 
  -1  -7  13      246.72      234.26     11.26 o 
   0  -7  13       20.08       18.42      4.54 o 
   1  -7  13       65.27       67.85      6.62 o 
   2  -7  13      190.67      205.83     11.69 o 
  -7  -6  13      135.72      125.90      6.64 o 
  -6  -6  13       32.17       28.42      3.77 o 
  -5  -6  13        0.61        2.28      2.38 o 
  -4  -6  13       77.98       75.61      6.25 o 
  -3  -6  13      201.16      200.92     10.08 o 
  -2  -6  13      149.96      124.24      7.93 o 
  -1  -6  13       54.10       49.90      5.81 o 
   0  -6  13      317.11      279.19     12.27 o 
   1  -6  13      121.50      122.42      8.40 o 
   2  -6  13       12.67       24.40      5.24 o 
   3  -6  13       29.08       33.34      6.12 o 
  -8  -5  13        2.48        1.47      2.97 o 
  -7  -5  13       27.33       20.49      3.55 o 
  -6  -5  13      127.37      125.89      5.93 o 
  -5  -5  13      127.75      117.13      5.54 o 
  -4  -5  13       22.11       24.15      3.05 o 
  -3  -5  13       64.90       67.71      5.88 o 
  -2  -5  13      558.11      586.87     19.02 o 
  -1  -5  13      227.05      204.65      9.98 o 
   0  -5  13       39.16       54.94      5.65 o 
   1  -5  13      168.18      168.06      9.81 o 
   2  -5  13      403.20      408.20     16.74 o 
   3  -5  13      180.83      192.93     12.16 o 
  -8  -4  13      109.77      111.58      6.22 o 
  -7  -4  13       74.65       64.27      6.13 o 
  -6  -4  13       13.30       13.49      2.89 o 
  -5  -4  13       55.11       39.96      3.56 o 
  -4  -4  13      550.28      472.50     11.38 o 
  -3  -4  13      179.71      175.59      8.97 o 
  -2  -4  13      289.37      255.53     11.19 o 
  -1  -4  13      545.65      511.57     17.07 o 
   0  -4  13      313.19      308.46     12.80 o 
   1  -4  13      217.18      209.56     10.89 o 
   2  -4  13       94.37       97.69      8.40 o 
   3  -4  13      281.50      298.51     14.95 o 
  -8  -3  13        2.50        0.81      2.70 o 
  -7  -3  13      168.01      169.46      6.84 o 
  -6  -3  13      162.97      174.36      6.56 o 
  -5  -3  13       51.77       43.83      4.84 o 
  -4  -3  13      322.37      315.31      8.79 o 
  -3  -3  13     1051.52      992.48     18.92 o 
  -2  -3  13      155.74      139.22      8.20 o 
  -1  -3  13        5.82       11.93      3.73 o 
   0  -3  13      205.07      199.38     10.38 o 
   1  -3  13      910.39      953.70     28.16 o 
   2  -3  13      102.71      124.00      9.31 o 
   3  -3  13       15.07       16.10      5.24 o 
   4  -3  13      116.84      135.33     10.65 o 
  -8  -2  13      189.07      184.22     12.00 o 
  -7  -2  13        3.01        0.69      2.65 o 
  -6  -2  13      315.66      276.26      8.41 o 
  -5  -2  13      763.16      739.17     15.44 o 
  -4  -2  13      318.07      346.57     10.32 o 
  -3  -2  13      143.13      126.17      7.96 o 
  -2  -2  13      212.72      234.83     10.32 o 
  -1  -2  13      623.87      621.59     19.32 o 
   0  -2  13      205.23      210.63     10.42 o 
   1  -2  13       36.13       38.24      5.71 o 
   2  -2  13      108.20      111.13      9.01 o 
   3  -2  13      131.06      143.56     10.35 o 
   4  -2  13       25.16       19.36      5.85 o 
  -8  -1  13       71.96       69.80      8.07 o 
  -7  -1  13      161.79      150.08     10.25 o 
  -6  -1  13       55.17       41.47      5.88 o 
  -5  -1  13      179.12      173.53      6.47 o 
  -4  -1  13      609.56      528.31     36.75 o 
  -3  -1  13      174.92      195.05      6.39 o 
  -2  -1  13       63.21       81.34      4.24 o 
  -1  -1  13      160.31      164.90      8.84 o 
   0  -1  13      376.44      415.52     15.59 o 
   1  -1  13      133.32      134.08      9.24 o 
   2  -1  13        1.22       -0.13      3.19 o 
   3  -1  13      176.40      177.16     11.53 o 
   4  -1  13      183.55      170.81     11.73 o 
  -8   0  13        7.48        8.67      4.91 o 
  -7   0  13       26.76       39.82      5.98 o 
  -6   0  13      545.95      525.34     18.68 o 
  -5   0  13      272.74      278.92     12.60 o 
  -4   0  13       31.04       21.08      2.90 o 
  -3   0  13        9.92       13.14      2.43 o 
  -2   0  13      431.73      468.94     10.76 o 
  -1   0  13      116.16      120.64      7.56 o 
   0   0  13       53.03       44.29      5.48 o 
   1   0  13       68.13       62.34      6.38 o 
   2   0  13       93.34      101.49      8.57 o 
   3   0  13       12.45       13.01      4.57 o 
   4   0  13       76.94       73.90      8.47 o 
  -8   1  13      262.43      249.92     13.48 o 
  -7   1  13       21.21       18.01      4.74 o 
  -6   1  13      138.88      130.29      9.14 o 
  -5   1  13      343.24      372.64     14.65 o 
  -4   1  13      530.58      609.93     19.26 o 
  -3   1  13       19.75       16.09      2.46 o 
  -2   1  13      219.15      244.99      7.28 o 
  -1   1  13      377.29      420.52     10.16 o 
   0   1  13      211.67      212.72     10.92 o 
   1   1  13       51.65       52.96      6.28 o 
   2   1  13      116.15       94.83      8.23 o 
   3   1  13      361.12      373.08     16.94 o 
   4   1  13      106.61      128.00     10.45 o 
  -8   2  13      129.67      130.66     10.28 o 
  -7   2  13      215.42      197.39     11.46 o 
  -6   2  13       80.57       77.22      7.53 o 
  -5   2  13      107.35      110.29      7.80 o 
  -4   2  13      136.76      143.43      8.67 o 
  -3   2  13      278.51      304.59     12.10 o 
  -2   2  13      106.60      125.25      7.36 o 
  -1   2  13        9.92        5.51      2.17 o 
   0   2  13      328.96      340.75     14.11 o 
   1   2  13      614.47      624.75     21.41 o 
   2   2  13        0.66       -1.61      2.79 o 
   3   2  13       80.84       74.33      7.93 o 
  -8   3  13       33.56       29.98      6.05 o 
  -7   3  13        3.17       -0.03      4.17 o 
  -6   3  13      342.08      365.75     14.85 o 
  -5   3  13      337.02      365.55     14.55 o 
  -4   3  13       12.15        3.36      3.23 o 
  -3   3  13        1.25       -2.76      2.82 o 
  -2   3  13      230.48      276.50     11.19 o 
  -1   3  13      790.74      898.59     24.63 o 
   0   3  13      123.09      139.64      5.92 o 
   1   3  13       71.87       76.79      7.16 o 
   2   3  13      300.78      337.56     15.19 o 
   3   3  13      135.70      112.64      8.97 o 
  -7   4  13      250.20      272.94     13.41 o 
  -6   4  13        0.95       -1.21      3.80 o 
  -5   4  13      181.37      193.93     10.32 o 
  -4   4  13      158.73      166.85      9.31 o 
  -3   4  13      200.04      207.04     10.08 o 
  -2   4  13       14.38       14.82      3.80 o 
  -1   4  13      504.05      538.65     17.47 o 
   0   4  13      250.04      308.90     12.53 o 
   1   4  13       58.33       63.95      6.25 o 
   2   4  13       30.04       24.33      4.87 o 
  -7   5  13      102.81       94.03      8.43 o 
  -6   5  13      224.14      222.13     11.39 o 
  -5   5  13      159.43      161.61      9.68 o 
  -4   5  13        9.78       10.32      4.17 o 
  -3   5  13      588.34      604.01     19.39 o 
  -2   5  13      500.80      534.01     17.84 o 
  -1   5  13        2.05        1.18      2.96 o 
   0   5  13      197.67      243.10     11.36 o 
   1   5  13       85.14       88.55      7.53 o 
  -6   6  13       10.76        6.52      4.20 o 
  -5   6  13       45.12       51.68      6.28 o 
  -4   6  13      177.38      189.83      9.91 o 
  -3   6  13        1.44       -1.85      3.19 o 
  -2   6  13      141.22      158.11      9.34 o 
  -1   6  13      123.69      141.85      9.04 o 
   0   6  13       24.67       16.30      4.47 o 
   1   6  13        0.92        3.29      3.60 o 
  -4   7  13      153.39      140.30      9.17 o 
  -3   7  13      183.64      196.99     10.52 o 
  -2   7  13        5.65        4.07      3.60 o 
  -1   7  13       10.13       15.86      4.27 o 
  -3  -8  14        2.71        8.47      4.40 o 
  -2  -8  14      322.03      284.83     13.71 o 
  -1  -8  14      127.69      119.47      8.74 o 
  -5  -7  14       12.63        5.71      4.07 o 
  -4  -7  14      162.86      160.06      9.64 o 
  -3  -7  14      276.03      251.77     12.37 o 
  -2  -7  14       41.17       39.79      5.88 o 
  -1  -7  14       48.65       54.54      6.35 o 
   0  -7  14      164.71      166.61     10.12 o 
  -6  -6  14      189.07      164.66     12.38 o 
  -5  -6  14      203.82      165.74      9.71 o 
  -4  -6  14        0.02       -1.24      3.23 o 
  -3  -6  14      128.15      112.41      8.27 o 
  -2  -6  14      384.67      387.36     15.29 o 
  -1  -6  14      159.86      155.59      9.38 o 
   0  -6  14        7.80       15.09      4.23 o 
   1  -6  14      225.34      234.49     12.06 o 
  -7  -5  14       42.88       32.46      4.47 o 
  -6  -5  14       19.57       32.48      3.90 o 
  -5  -5  14      183.52      171.73      6.83 o 
  -4  -5  14      144.98      115.63      7.66 o 
  -3  -5  14        6.97        2.99      3.09 o 
  -2  -5  14       20.85        8.70      3.60 o 
  -1  -5  14      177.84      155.32      8.94 o 
   0  -5  14      143.24      147.12      9.07 o 
   1  -5  14        0.16        4.57      3.60 o 
   2  -5  14      107.01      113.35      9.04 o 
  -7  -4  14      144.88      141.81      6.68 o 
  -6  -4  14       62.15       64.83      4.65 o 
  -5  -4  14       13.00       13.21      2.79 o 
  -4  -4  14       42.20       42.41      5.28 o 
  -3  -4  14      317.06      309.00     12.70 o 
  -2  -4  14      208.27      173.47      9.21 o 
  -1  -4  14       26.99       20.80      4.30 o 
   0  -4  14      216.79      199.98     10.55 o 
   1  -4  14      370.11      370.32     15.53 o 
   2  -4  14       82.71       88.88      8.37 o 
  -7  -3  14       29.99       26.55      7.11 o 
  -6  -3  14      153.10      142.72      9.21 o 
  -5  -3  14      203.88      194.90      7.07 o 
  -4  -3  14       82.04       85.86      5.06 o 
  -3  -3  14      223.51      202.54      9.75 o 
  -2  -3  14      506.94      514.09     17.17 o 
  -1  -3  14      179.45      191.68      9.81 o 
   0  -3  14       71.67       60.02      6.32 o 
   1  -3  14      138.57      162.14     10.12 o 
   2  -3  14      520.39      553.61     21.07 o 
   3  -3  14      180.83      193.77     12.67 o 
  -8  -2  14      116.08      113.25     10.15 o 
  -7  -2  14       62.73       55.18      7.02 o 
  -6  -2  14       49.75       41.91      3.76 o 
  -5  -2  14       64.66       57.82      4.23 o 
  -4  -2  14      640.71      582.10     13.15 o 
  -3  -2  14      211.14      193.86     11.44 o 
  -2  -2  14        0.03        0.13      3.02 o 
  -1  -2  14      189.53      202.13     10.22 o 
   0  -2  14      826.21      878.77     26.45 o 
   1  -2  14      124.53      143.79      9.64 o 
   2  -2  14       20.85       23.93      5.61 o 
   3  -2  14       52.37       64.05      8.10 o 
  -8  -1  14        6.78        8.07      5.11 o 
  -7  -1  14       26.18       18.55      4.97 o 
  -6  -1  14      405.31      405.81     16.23 o 
  -5  -1  14      102.48      109.78      5.39 o 
  -4  -1  14      156.66      163.54      6.29 o 
  -3  -1  14      319.75      338.90      9.02 o 
  -2  -1  14      597.52      605.73     19.19 o 
  -1  -1  14       57.38       54.57      5.95 o 
   0  -1  14      276.15      296.06     13.27 o 
   1  -1  14       60.74       66.94      7.26 o 
   2  -1  14       74.93       89.25      8.37 o 
   3  -1  14       44.82       44.39      7.19 o 
  -8   0  14       85.95       54.68      6.99 o 
  -7   0  14        1.19        2.79      3.97 o 
  -6   0  14       85.20       70.40      7.23 o 
  -5   0  14      494.30      485.02     17.47 o 
  -4   0  14      189.07      191.01      9.88 o 
  -3   0  14       90.46       85.10     11.22 o 
  -2   0  14      179.56      198.36      6.72 o 
  -1   0  14      356.12      388.24     15.09 o 
   0   0  14       83.23       90.50      7.59 o 
   1   0  14       36.31       28.60      5.28 o 
   2   0  14       64.60       72.99      7.73 o 
   3   0  14      234.18      222.03     13.24 o 
  -8   1  14       20.96       13.37      5.44 o 
  -7   1  14       81.75       88.11      8.33 o 
  -6   1  14      121.31      125.31      9.11 o 
  -5   1  14        4.38        8.23      3.90 o 
  -4   1  14      291.58      307.99     12.80 o 
  -3   1  14      343.18      384.91     13.98 o 
  -2   1  14        5.98        4.08      2.21 o 
  -1   1  14        2.93        1.18      3.19 o 
   0   1  14      172.93      189.46     10.72 o 
   1   1  14      353.69      346.87     15.59 o 
   2   1  14        8.74       10.22      4.74 o 
  -7   2  14       53.04       50.58      6.52 o 
  -6   2  14      266.79      260.40     12.67 o 
  -5   2  14      241.72      251.70     11.73 o 
  -4   2  14       55.60       71.85      6.86 o 
  -3   2  14        2.64       -2.89      3.02 o 
  -2   2  14       95.68      103.47      6.99 o 
  -1   2  14      213.16      239.10     10.18 o 
   0   2  14       92.64       93.72      7.96 o 
   1   2  14      175.54      173.97     10.79 o 
   2   2  14      241.82      247.87     13.54 o 
  -7   3  14       83.66       83.54      7.86 o 
  -6   3  14       21.09       28.23      5.48 o 
  -5   3  14      273.48      291.25     13.04 o 
  -4   3  14      109.38      117.58      8.17 o 
  -3   3  14       42.09       40.46      4.77 o 
  -2   3  14       36.32       32.60      4.60 o 
  -1   3  14      393.26      433.64     15.16 o 
   1   3  14        3.25       -0.03      3.19 o 
   2   3  14       87.50       99.97      8.84 o 
  -6   4  14      167.91      194.54     11.16 o 
  -5   4  14        3.31        7.12      4.20 o 
  -4   4  14       14.75       17.24      4.23 o 
  -3   4  14       77.22       78.97      6.86 o 
  -2   4  14      207.57      225.76     10.42 o 
  -1   4  14       10.65       12.00      3.56 o 
   0   4  14      161.99      179.18      9.58 o 
  -6   5  14       32.73       26.04      5.54 o 
  -5   5  14       82.20       86.23      7.29 o 
  -4   5  14      210.70      210.10     10.96 o 
  -3   5  14        3.95        3.46      3.76 o 
  -2   5  14      255.40      269.68     12.13 o 
  -1   5  14      198.14      233.12     11.39 o 
   0   5  14       65.24       63.21      6.42 o 
  -4   6  14      119.66      118.39      8.37 o 
  -3   6  14      192.19      199.98     10.82 o 
  -2   6  14       13.53       16.87      4.23 o 
  -1   6  14        8.08       10.96      4.20 o 
  -4  -6  15      194.78      167.35     10.18 o 
  -3  -6  15       12.07       13.68      4.67 o 
  -2  -6  15       38.22       36.86      5.68 o 
  -1  -6  15      116.43      101.65      8.03 o 
  -5  -5  15        2.67        4.81      3.80 o 
  -4  -5  15      101.84      108.01      8.33 o 
  -3  -5  15      185.49      182.34     10.08 o 
  -2  -5  15      138.57      120.98      8.27 o 
  -1  -5  15       24.88       19.02      4.74 o 
   0  -5  15      119.46      133.75      9.34 o 
  -6  -4  15      226.89      217.93      8.17 o 
  -5  -4  15      199.93      173.75      8.92 o 
  -4  -4  15       16.00       10.35      3.97 o 
  -3  -4  15       56.24       51.68      5.75 o 
  -2  -4  15      161.45      148.40      8.84 o 
  -1  -4  15      298.58      294.28     13.14 o 
   0  -4  15       19.56       13.91      4.47 o 
   1  -4  15      138.42      149.00     10.35 o 
  -6  -3  15        0.94        3.61      3.14 o 
  -5  -3  15      115.30      111.48     10.87 o 
  -4  -3  15      145.96      147.26      8.87 o 
  -3  -3  15      114.53      129.11      8.23 o 
  -2  -3  15        0.76        6.05      3.56 o 
  -1  -3  15      218.38      235.13     11.66 o 
   0  -3  15      235.35      254.22     12.53 o 
   1  -3  15       10.47       14.35      4.60 o 
  -7  -2  15      111.74       92.85      8.40 o 
  -6  -2  15      111.13       91.81      8.10 o 
  -5  -2  15       53.28       54.72      4.17 o 
  -4  -2  15        2.23        3.99      2.49 o 
  -3  -2  15      585.83      599.58     19.29 o 
  -2  -2  15      289.09      245.89     11.32 o 
  -1  -2  15       10.45        6.69      4.00 o 
   0  -2  15      172.23      189.56     11.06 o 
   1  -2  15       80.96       91.88      8.27 o 
  -7  -1  15        0.09       -4.59      3.06 o 
  -6  -1  15        3.57        3.09      4.03 o 
  -5  -1  15      209.62      221.86     11.43 o 
  -4  -1  15      120.05      114.64      5.42 o 
  -3  -1  15       44.07       40.86      5.31 o 
  -2  -1  15      195.31      204.35     10.35 o 
  -1  -1  15      308.50      334.17     14.35 o 
   0  -1  15      114.11      114.86      9.04 o 
   1  -1  15        0.27       -2.49      3.19 o 
  -7   0  15       56.30       46.58      6.69 o 
  -6   0  15      233.70      225.52     12.10 o 
  -5   0  15       61.39       46.24      5.71 o 
  -4   0  15      355.49      362.02     14.15 o 
  -3   0  15      215.60      223.81     10.62 o 
  -2   0  15      146.71      151.49      8.94 o 
  -1   0  15       28.75       29.51      5.07 o 
   0   0  15      416.82      485.09     18.89 o 
   1   0  15      228.67      256.40     13.74 o 
  -7   1  15       27.50       25.20      5.75 o 
  -6   1  15      400.64      371.80     15.39 o 
  -5   1  15       99.01      120.98      8.70 o 
  -4   1  15        0.49        6.22      3.90 o 
  -3   1  15      131.43      123.09      8.00 o 
  -1   1  15      160.73      178.14     10.55 o 
   0   1  15        4.90        4.81      3.86 o 
   1   1  15      145.42      143.69     10.25 o 
  -6   2  15       98.10      102.29      8.57 o 
  -5   2  15       97.68      108.07      8.50 o 
  -4   2  15      278.55      310.98     13.17 o 
  -3   2  15      166.09      174.01      9.38 o 
  -2   2  15       29.35       31.59      4.67 o 
   1   2  15       14.99       14.99      4.94 o 
  -6   3  15       62.43       71.21      7.29 o 
  -5   3  15        0.03       -2.15      3.93 o 
  -4   3  15      103.89      104.95      7.63 o 
  -3   3  15      109.56      145.61      8.84 o 
  -2   3  15       15.69       19.83      4.47 o 
  -5   4  15      200.97      183.85     10.52 o 
  -4   4  15       93.99      101.69      8.10 o 
  -3   4  15        2.19        0.00      3.53 o 
  -2   4  15       77.35       92.55      7.43 o 
  -1   4  15      206.63      237.82     11.32 o 
  -4  -4  16      119.74      121.11      8.70 o 
  -3  -4  16       60.41       62.14      6.55 o 
  -2  -4  16        0.03        3.13      3.63 o 
  -5  -3  16       10.56       10.99      4.34 o 
  -4  -3  16       19.62       14.62      4.37 o 
  -3  -3  16      157.65      172.06      9.85 o 
  -2  -3  16      140.56      144.20      9.01 o 
  -1  -3  16        0.32        1.01      3.66 o 
  -5  -2  16      100.30      113.45      8.57 o 
  -4  -2  16      108.71      115.63      7.96 o 
  -3  -2  16        0.16        1.51      3.19 o 
  -2  -2  16      145.65      150.28      9.38 o 
  -1  -2  16       88.79       96.98      8.20 o 
  -5  -1  16        6.27        5.54      4.17 o 
  -3  -1  16      105.93      113.05      8.03 o 
  -2  -1  16        6.70       12.80      4.37 o 
  -1  -1  16       70.47       80.45      7.49 o 
  -5   0  16      163.06      152.10      9.58 o 
  -4   0  16       13.01       10.28      4.17 o 
  -1   0  16      120.29      136.20      9.78 o 
  -5   1  16      124.56      113.48      8.70 o 
  -4   1  16       70.17       76.95      7.19 o 
  -3   1  16       43.52       49.90      5.71 o 
  -4   2  16       47.15       49.53      5.95 o 
  -3   2  16      299.73      335.81     13.54 o 
                                                 
